# Supplementary material for: Impacts of environmentally relevant concentrations of antibiotic cocktails on the skin microbiome of Eurasian carp (Cyprinus carpio)
Source: Anim Microbiome. 2025 Jul 8;7:73. doi: 10.1186/s42523-025-00434-8 (PMC12239446; doi:10.1186/s42523-025-00434-8)
Supplement: Supplementary file 2 — Additional file1 [file 42523_2025_434_MOESM2_ESM.xlsx]

## Sheet: diff.abund.taxa
term	taxon	formula	estimate	std.error	Sample.type	p.adj
High_-2_7	C: Actinobacteria	`C: Actinobacteria`~treatment * factor(Days.post.exposure.start, levels = comp) + (1 + treatment | treatment/tank/PIT.tag.num)	0.0136082	1.40532	Swab	0.573513
High_-2_7	C: Alphaproteobacteria	`C: Alphaproteobacteria`~treatment * factor(Days.post.exposure.start, levels = comp) + (1 + treatment | treatment/tank/PIT.tag.num)	-2.15017	63.7373	Swab	0.022407
High_-2_7	C: Babeliae	`C: Babeliae`~treatment * factor(Days.post.exposure.start, levels = comp) + (1 + treatment | treatment/tank/PIT.tag.num)	0.00121619	0.632654	Swab	1
High_-2_7	C: Bacilli	`C: Bacilli`~treatment * factor(Days.post.exposure.start, levels = comp) + (1 + treatment | treatment/tank/PIT.tag.num)	1.57756	61.0859	Swab	0.104893
High_-2_7	C: Bacteria Kingdom	`C: Bacteria Kingdom`~treatment * factor(Days.post.exposure.start, levels = comp) + (1 + treatment | treatment/tank/PIT.tag.num)	-0.00163989	1.97424	Swab	1
High_-2_7	C: Bacteroidia	`C: Bacteroidia`~treatment * factor(Days.post.exposure.start, levels = comp) + (1 + treatment | treatment/tank/PIT.tag.num)	6.89361	302.666	Swab	0.173067
High_-2_7	C: Bdellovibrionia	`C: Bdellovibrionia`~treatment * factor(Days.post.exposure.start, levels = comp) + (1 + treatment | treatment/tank/PIT.tag.num)	-0.00195637	4.70823	Swab	1
High_-2_7	C: Blastocatellia	`C: Blastocatellia`~treatment * factor(Days.post.exposure.start, levels = comp) + (1 + treatment | treatment/tank/PIT.tag.num)	-0.01682	3.25589	Swab	0.960042
High_-2_7	C: Brevinematia	`C: Brevinematia`~treatment * factor(Days.post.exposure.start, levels = comp) + (1 + treatment | treatment/tank/PIT.tag.num)	0.000486476	0.706471	Swab	1
High_-2_7	C: Chlamydiae	`C: Chlamydiae`~treatment * factor(Days.post.exposure.start, levels = comp) + (1 + treatment | treatment/tank/PIT.tag.num)	0.12549	8.43781	Swab	0.493261
High_-2_7	C: Deinococci	`C: Deinococci`~treatment * factor(Days.post.exposure.start, levels = comp) + (1 + treatment | treatment/tank/PIT.tag.num)	0.00181513	1.06275	Swab	0.999872
High_-2_7	C: Fimbriimonadia	`C: Fimbriimonadia`~treatment * factor(Days.post.exposure.start, levels = comp) + (1 + treatment | treatment/tank/PIT.tag.num)	-0.0145943	0.786891	Swab	0.344282
High_-2_7	C: Fusobacteriia	`C: Fusobacteriia`~treatment * factor(Days.post.exposure.start, levels = comp) + (1 + treatment | treatment/tank/PIT.tag.num)	9.36885	197.543	Swab	0.000610842
High_-2_7	C: Gammaproteobacteria	`C: Gammaproteobacteria`~treatment * factor(Days.post.exposure.start, levels = comp) + (1 + treatment | treatment/tank/PIT.tag.num)	-16.0731	292.173	Swab	5.503e-05
High_-2_7	C: Gracilibacteria	`C: Gracilibacteria`~treatment * factor(Days.post.exposure.start, levels = comp) + (1 + treatment | treatment/tank/PIT.tag.num)	0.378413	11.8301	Swab	0.0328146
High_-2_7	C: Myxococcia	`C: Myxococcia`~treatment * factor(Days.post.exposure.start, levels = comp) + (1 + treatment | treatment/tank/PIT.tag.num)	0.0148454	2.16835	Swab	0.930506
High_-2_7	C: Negativicutes	`C: Negativicutes`~treatment * factor(Days.post.exposure.start, levels = comp) + (1 + treatment | treatment/tank/PIT.tag.num)	0.0030588	0.843887	Swab	0.99427
High_-2_7	C: OM190	`C: OM190`~treatment * factor(Days.post.exposure.start, levels = comp) + (1 + treatment | treatment/tank/PIT.tag.num)	0.00108833	1.35955	Swab	0.936795
High_-2_7	C: Planctomycetes	`C: Planctomycetes`~treatment * factor(Days.post.exposure.start, levels = comp) + (1 + treatment | treatment/tank/PIT.tag.num)	0.00599899	1.30276	Swab	0.901791
High_-2_7	C: Polyangia	`C: Polyangia`~treatment * factor(Days.post.exposure.start, levels = comp) + (1 + treatment | treatment/tank/PIT.tag.num)	-0.0523223	18.2503	Swab	1
High_-2_7	C: Vampirivibrionia	`C: Vampirivibrionia`~treatment * factor(Days.post.exposure.start, levels = comp) + (1 + treatment | treatment/tank/PIT.tag.num)	0.00267562	0.974421	Swab	0.932485
High_-2_7	C: Verrucomicrobiae	`C: Verrucomicrobiae`~treatment * factor(Days.post.exposure.start, levels = comp) + (1 + treatment | treatment/tank/PIT.tag.num)	-0.00770436	0.991483	Swab	0.888566
High_-2_7	F: Absconditabacteriales (SR1) Order	`F: Absconditabacteriales (SR1) Order`~treatment * factor(Days.post.exposure.start, levels = comp) + (1 + treatment | treatment/tank/PIT.tag.num)	0.000850668	1.50354	Swab	1
High_-2_7	F: Aeromonadaceae	`F: Aeromonadaceae`~treatment * factor(Days.post.exposure.start, levels = comp) + (1 + treatment | treatment/tank/PIT.tag.num)	-11.25	355.483	Swab	0.0343961
High_-2_7	F: Alteromonadaceae	`F: Alteromonadaceae`~treatment * factor(Days.post.exposure.start, levels = comp) + (1 + treatment | treatment/tank/PIT.tag.num)	-0.0532325	15.1771	Swab	0.997648
High_-2_7	F: Anaplasmataceae	`F: Anaplasmataceae`~treatment * factor(Days.post.exposure.start, levels = comp) + (1 + treatment | treatment/tank/PIT.tag.num)	0.0602629	6.35844	Swab	0.807983
High_-2_7	F: Babeliales Order	`F: Babeliales Order`~treatment * factor(Days.post.exposure.start, levels = comp) + (1 + treatment | treatment/tank/PIT.tag.num)	0.00121619	0.632654	Swab	1
High_-2_7	F: Bacillaceae	`F: Bacillaceae`~treatment * factor(Days.post.exposure.start, levels = comp) + (1 + treatment | treatment/tank/PIT.tag.num)	0.373245	13.2424	Swab	0.0696693
High_-2_7	F: Bacilli Class	`F: Bacilli Class`~treatment * factor(Days.post.exposure.start, levels = comp) + (1 + treatment | treatment/tank/PIT.tag.num)	0.0199141	1.30209	Swab	0.486105
High_-2_7	F: Bacteria Kingdom	`F: Bacteria Kingdom`~treatment * factor(Days.post.exposure.start, levels = comp) + (1 + treatment | treatment/tank/PIT.tag.num)	-0.00163989	1.97424	Swab	1
High_-2_7	F: Bacteriovoracaceae	`F: Bacteriovoracaceae`~treatment * factor(Days.post.exposure.start, levels = comp) + (1 + treatment | treatment/tank/PIT.tag.num)	0.000800331	4.66847	Swab	1
High_-2_7	F: Bdellovibrionaceae	`F: Bdellovibrionaceae`~treatment * factor(Days.post.exposure.start, levels = comp) + (1 + treatment | treatment/tank/PIT.tag.num)	-0.00932265	1.14089	Swab	0.815256
High_-2_7	F: Beijerinckiaceae	`F: Beijerinckiaceae`~treatment * factor(Days.post.exposure.start, levels = comp) + (1 + treatment | treatment/tank/PIT.tag.num)	0.000700944	3.63878	Swab	1
High_-2_7	F: Blastocatellaceae	`F: Blastocatellaceae`~treatment * factor(Days.post.exposure.start, levels = comp) + (1 + treatment | treatment/tank/PIT.tag.num)	-0.01682	3.25589	Swab	0.960042
High_-2_7	F: Brevinemataceae	`F: Brevinemataceae`~treatment * factor(Days.post.exposure.start, levels = comp) + (1 + treatment | treatment/tank/PIT.tag.num)	0.000486476	0.706471	Swab	1
High_-2_7	F: Burkholderiaceae	`F: Burkholderiaceae`~treatment * factor(Days.post.exposure.start, levels = comp) + (1 + treatment | treatment/tank/PIT.tag.num)	3.14633	147.761	Swab	0.215205
High_-2_7	F: Burkholderiales Incertae Sedis	`F: Burkholderiales Incertae Sedis`~treatment * factor(Days.post.exposure.start, levels = comp) + (1 + treatment | treatment/tank/PIT.tag.num)	0.00743314	10.0177	Swab	1
High_-2_7	F: Burkholderiales Order	`F: Burkholderiales Order`~treatment * factor(Days.post.exposure.start, levels = comp) + (1 + treatment | treatment/tank/PIT.tag.num)	-0.0348066	3.79013	Swab	0.812262
High_-2_7	F: Caulobacteraceae	`F: Caulobacteraceae`~treatment * factor(Days.post.exposure.start, levels = comp) + (1 + treatment | treatment/tank/PIT.tag.num)	-0.0288224	2.54755	Swab	0.699083
High_-2_7	F: Cellvibrionaceae	`F: Cellvibrionaceae`~treatment * factor(Days.post.exposure.start, levels = comp) + (1 + treatment | treatment/tank/PIT.tag.num)	-0.80851	57.5174	Swab	0.536343
High_-2_7	F: Chitinibacteraceae	`F: Chitinibacteraceae`~treatment * factor(Days.post.exposure.start, levels = comp) + (1 + treatment | treatment/tank/PIT.tag.num)	0.00180064	1.20854	Swab	0.919731
High_-2_7	F: Chitinophagaceae	`F: Chitinophagaceae`~treatment * factor(Days.post.exposure.start, levels = comp) + (1 + treatment | treatment/tank/PIT.tag.num)	-0.00903642	6.14404	Swab	1
High_-2_7	F: Chlamydiales Incertae Sedis	`F: Chlamydiales Incertae Sedis`~treatment * factor(Days.post.exposure.start, levels = comp) + (1 + treatment | treatment/tank/PIT.tag.num)	0.12549	8.43781	Swab	0.493261
High_-2_7	F: Chromobacteriaceae	`F: Chromobacteriaceae`~treatment * factor(Days.post.exposure.start, levels = comp) + (1 + treatment | treatment/tank/PIT.tag.num)	0.0455578	1.28049	Swab	0.026999
High_-2_7	F: Comamonadaceae	`F: Comamonadaceae`~treatment * factor(Days.post.exposure.start, levels = comp) + (1 + treatment | treatment/tank/PIT.tag.num)	-8.80569	235.644	Swab	0.00959953
High_-2_7	F: Crocinitomicaceae	`F: Crocinitomicaceae`~treatment * factor(Days.post.exposure.start, levels = comp) + (1 + treatment | treatment/tank/PIT.tag.num)	-0.41448	7.68817	Swab	0.000130832
High_-2_7	F: Deinococcaceae	`F: Deinococcaceae`~treatment * factor(Days.post.exposure.start, levels = comp) + (1 + treatment | treatment/tank/PIT.tag.num)	0.00181513	1.06275	Swab	0.999872
High_-2_7	F: Devosiaceae	`F: Devosiaceae`~treatment * factor(Days.post.exposure.start, levels = comp) + (1 + treatment | treatment/tank/PIT.tag.num)	0.0299497	5.04996	Swab	0.970149
High_-2_7	F: Enterobacterales Order	`F: Enterobacterales Order`~treatment * factor(Days.post.exposure.start, levels = comp) + (1 + treatment | treatment/tank/PIT.tag.num)	-0.0449101	2.68347	Swab	0.417456
High_-2_7	F: Enterobacteriaceae	`F: Enterobacteriaceae`~treatment * factor(Days.post.exposure.start, levels = comp) + (1 + treatment | treatment/tank/PIT.tag.num)	0.39357	14.0531	Swab	0.074206
High_-2_7	F: Enterococcaceae	`F: Enterococcaceae`~treatment * factor(Days.post.exposure.start, levels = comp) + (1 + treatment | treatment/tank/PIT.tag.num)	0.0937774	2.92801	Swab	0.0353982
High_-2_7	F: Erysipelotrichaceae	`F: Erysipelotrichaceae`~treatment * factor(Days.post.exposure.start, levels = comp) + (1 + treatment | treatment/tank/PIT.tag.num)	0.456563	48.1434	Swab	0.814436
High_-2_7	F: Fimbriimonadaceae	`F: Fimbriimonadaceae`~treatment * factor(Days.post.exposure.start, levels = comp) + (1 + treatment | treatment/tank/PIT.tag.num)	-0.0145943	0.786891	Swab	0.344282
High_-2_7	F: Flavobacteriaceae	`F: Flavobacteriaceae`~treatment * factor(Days.post.exposure.start, levels = comp) + (1 + treatment | treatment/tank/PIT.tag.num)	4.86437	191.436	Swab	0.112838
High_-2_7	F: Fusobacteriaceae	`F: Fusobacteriaceae`~treatment * factor(Days.post.exposure.start, levels = comp) + (1 + treatment | treatment/tank/PIT.tag.num)	9.36885	197.543	Swab	0.000610842
High_-2_7	F: Gammaproteobacteria Class	`F: Gammaproteobacteria Class`~treatment * factor(Days.post.exposure.start, levels = comp) + (1 + treatment | treatment/tank/PIT.tag.num)	-0.0260728	0.963065	Swab	0.109854
High_-2_7	F: Gemmataceae	`F: Gemmataceae`~treatment * factor(Days.post.exposure.start, levels = comp) + (1 + treatment | treatment/tank/PIT.tag.num)	0.00635856	1.29348	Swab	0.899608
High_-2_7	F: Gracilibacteria Class	`F: Gracilibacteria Class`~treatment * factor(Days.post.exposure.start, levels = comp) + (1 + treatment | treatment/tank/PIT.tag.num)	0.377576	11.5798	Swab	0.0289124
High_-2_7	F: Hyphomicrobiaceae	`F: Hyphomicrobiaceae`~treatment * factor(Days.post.exposure.start, levels = comp) + (1 + treatment | treatment/tank/PIT.tag.num)	0.053175	5.26984	Swab	0.770291
High_-2_7	F: Isosphaeraceae	`F: Isosphaeraceae`~treatment * factor(Days.post.exposure.start, levels = comp) + (1 + treatment | treatment/tank/PIT.tag.num)	-0.0132321	0.686299	Swab	0.294555
High_-2_7	F: Lactobacillaceae	`F: Lactobacillaceae`~treatment * factor(Days.post.exposure.start, levels = comp) + (1 + treatment | treatment/tank/PIT.tag.num)	0.455164	14.9946	Swab	0.0454328
High_-2_7	F: Legionellaceae	`F: Legionellaceae`~treatment * factor(Days.post.exposure.start, levels = comp) + (1 + treatment | treatment/tank/PIT.tag.num)	-0.0121017	4.57107	Swab	1
High_-2_7	F: Listeriaceae	`F: Listeriaceae`~treatment * factor(Days.post.exposure.start, levels = comp) + (1 + treatment | treatment/tank/PIT.tag.num)	0.057242	2.14576	Swab	0.0972258
High_-2_7	F: Methylophilaceae	`F: Methylophilaceae`~treatment * factor(Days.post.exposure.start, levels = comp) + (1 + treatment | treatment/tank/PIT.tag.num)	-0.000235392	1.84874	Swab	1
High_-2_7	F: Micavibrionales Order	`F: Micavibrionales Order`~treatment * factor(Days.post.exposure.start, levels = comp) + (1 + treatment | treatment/tank/PIT.tag.num)	0.00019459	0.972968	Swab	1
High_-2_7	F: Microbacteriaceae	`F: Microbacteriaceae`~treatment * factor(Days.post.exposure.start, levels = comp) + (1 + treatment | treatment/tank/PIT.tag.num)	-0.027101	1.02618	Swab	0.114718
High_-2_7	F: Micrococcaceae	`F: Micrococcaceae`~treatment * factor(Days.post.exposure.start, levels = comp) + (1 + treatment | treatment/tank/PIT.tag.num)	0.00393193	0.768107	Swab	0.971941
High_-2_7	F: Microscillaceae	`F: Microscillaceae`~treatment * factor(Days.post.exposure.start, levels = comp) + (1 + treatment | treatment/tank/PIT.tag.num)	-0.00613587	1.85371	Swab	0.991436
High_-2_7	F: Moraxellaceae	`F: Moraxellaceae`~treatment * factor(Days.post.exposure.start, levels = comp) + (1 + treatment | treatment/tank/PIT.tag.num)	1.98618	108.21	Swab	0.323506
High_-2_7	F: Myxococcaceae	`F: Myxococcaceae`~treatment * factor(Days.post.exposure.start, levels = comp) + (1 + treatment | treatment/tank/PIT.tag.num)	0.0148454	2.16835	Swab	0.930506
High_-2_7	F: NS11-12 marine group	`F: NS11-12 marine group`~treatment * factor(Days.post.exposure.start, levels = comp) + (1 + treatment | treatment/tank/PIT.tag.num)	-0.00870164	2.87868	Swab	1
High_-2_7	F: Nannocystaceae	`F: Nannocystaceae`~treatment * factor(Days.post.exposure.start, levels = comp) + (1 + treatment | treatment/tank/PIT.tag.num)	-0.00293053	1.06343	Swab	0.973916
High_-2_7	F: Neisseriaceae	`F: Neisseriaceae`~treatment * factor(Days.post.exposure.start, levels = comp) + (1 + treatment | treatment/tank/PIT.tag.num)	-0.0541793	10.6597	Swab	0.980851
High_-2_7	F: Nitrosomonadaceae	`F: Nitrosomonadaceae`~treatment * factor(Days.post.exposure.start, levels = comp) + (1 + treatment | treatment/tank/PIT.tag.num)	-0.000376627	1.53885	Swab	0.93951
High_-2_7	F: Nocardiaceae	`F: Nocardiaceae`~treatment * factor(Days.post.exposure.start, levels = comp) + (1 + treatment | treatment/tank/PIT.tag.num)	0.0231194	1.13137	Swab	0.261318
High_-2_7	F: OM190 Class	`F: OM190 Class`~treatment * factor(Days.post.exposure.start, levels = comp) + (1 + treatment | treatment/tank/PIT.tag.num)	0.00108833	1.35955	Swab	0.936795
High_-2_7	F: Obscuribacteraceae	`F: Obscuribacteraceae`~treatment * factor(Days.post.exposure.start, levels = comp) + (1 + treatment | treatment/tank/PIT.tag.num)	0.00267562	0.974421	Swab	0.932485
High_-2_7	F: Oxalobacteraceae	`F: Oxalobacteraceae`~treatment * factor(Days.post.exposure.start, levels = comp) + (1 + treatment | treatment/tank/PIT.tag.num)	0.580005	48.4798	Swab	0.659294
High_-2_7	F: Pasteurellaceae	`F: Pasteurellaceae`~treatment * factor(Days.post.exposure.start, levels = comp) + (1 + treatment | treatment/tank/PIT.tag.num)	0.00104482	0.839402	Swab	1
High_-2_7	F: Polyangiaceae	`F: Polyangiaceae`~treatment * factor(Days.post.exposure.start, levels = comp) + (1 + treatment | treatment/tank/PIT.tag.num)	-0.0503529	18.1878	Swab	1
High_-2_7	F: Pseudomonadaceae	`F: Pseudomonadaceae`~treatment * factor(Days.post.exposure.start, levels = comp) + (1 + treatment | treatment/tank/PIT.tag.num)	-0.994155	120.227	Swab	0.889945
High_-2_7	F: Rhizobiaceae	`F: Rhizobiaceae`~treatment * factor(Days.post.exposure.start, levels = comp) + (1 + treatment | treatment/tank/PIT.tag.num)	-0.193304	25.1744	Swab	0.925304
High_-2_7	F: Rhodanobacteraceae	`F: Rhodanobacteraceae`~treatment * factor(Days.post.exposure.start, levels = comp) + (1 + treatment | treatment/tank/PIT.tag.num)	-0.00340533	0.773568	Swab	1
High_-2_7	F: Rhodobacteraceae	`F: Rhodobacteraceae`~treatment * factor(Days.post.exposure.start, levels = comp) + (1 + treatment | treatment/tank/PIT.tag.num)	-0.118517	14.8625	Swab	0.90613
High_-2_7	F: Rhodocyclaceae	`F: Rhodocyclaceae`~treatment * factor(Days.post.exposure.start, levels = comp) + (1 + treatment | treatment/tank/PIT.tag.num)	-0.0855125	8.12703	Swab	0.746464
High_-2_7	F: Rickettsiaceae	`F: Rickettsiaceae`~treatment * factor(Days.post.exposure.start, levels = comp) + (1 + treatment | treatment/tank/PIT.tag.num)	0.0018779	1.8682	Swab	0.977438
High_-2_7	F: Saprospiraceae	`F: Saprospiraceae`~treatment * factor(Days.post.exposure.start, levels = comp) + (1 + treatment | treatment/tank/PIT.tag.num)	-0.0189647	8.43383	Swab	1
High_-2_7	F: Shewanellaceae	`F: Shewanellaceae`~treatment * factor(Days.post.exposure.start, levels = comp) + (1 + treatment | treatment/tank/PIT.tag.num)	0.0353087	1.95113	Swab	0.403562
High_-2_7	F: Sphingobacteriaceae	`F: Sphingobacteriaceae`~treatment * factor(Days.post.exposure.start, levels = comp) + (1 + treatment | treatment/tank/PIT.tag.num)	0.158484	4.07411	Swab	0.00774126
High_-2_7	F: Sphingomonadaceae	`F: Sphingomonadaceae`~treatment * factor(Days.post.exposure.start, levels = comp) + (1 + treatment | treatment/tank/PIT.tag.num)	-1.95914	43.3655	Swab	0.00124527
High_-2_7	F: Spirosomaceae	`F: Spirosomaceae`~treatment * factor(Days.post.exposure.start, levels = comp) + (1 + treatment | treatment/tank/PIT.tag.num)	2.02103	232.289	Swab	0.863619
High_-2_7	F: Staphylococcaceae	`F: Staphylococcaceae`~treatment * factor(Days.post.exposure.start, levels = comp) + (1 + treatment | treatment/tank/PIT.tag.num)	0.118222	3.88802	Swab	0.0494536
High_-2_7	F: Streptococcaceae	`F: Streptococcaceae`~treatment * factor(Days.post.exposure.start, levels = comp) + (1 + treatment | treatment/tank/PIT.tag.num)	0.00343149	2.04256	Swab	1
High_-2_7	F: Unknown Family	`F: Unknown Family`~treatment * factor(Days.post.exposure.start, levels = comp) + (1 + treatment | treatment/tank/PIT.tag.num)	-0.0021309	1.00863	Swab	0.998121
High_-2_7	F: Veillonellaceae	`F: Veillonellaceae`~treatment * factor(Days.post.exposure.start, levels = comp) + (1 + treatment | treatment/tank/PIT.tag.num)	0.0030588	0.843887	Swab	0.99427
High_-2_7	F: Verrucomicrobiaceae	`F: Verrucomicrobiaceae`~treatment * factor(Days.post.exposure.start, levels = comp) + (1 + treatment | treatment/tank/PIT.tag.num)	-0.00770436	0.991483	Swab	0.888566
High_-2_7	F: Vibrionaceae	`F: Vibrionaceae`~treatment * factor(Days.post.exposure.start, levels = comp) + (1 + treatment | treatment/tank/PIT.tag.num)	-0.118883	6.8954	Swab	0.372033
High_-2_7	F: Weeksellaceae	`F: Weeksellaceae`~treatment * factor(Days.post.exposure.start, levels = comp) + (1 + treatment | treatment/tank/PIT.tag.num)	0.214324	18.8212	Swab	0.694348
High_-2_7	F: Xanthobacteraceae	`F: Xanthobacteraceae`~treatment * factor(Days.post.exposure.start, levels = comp) + (1 + treatment | treatment/tank/PIT.tag.num)	0.00360781	1.52711	Swab	0.938728
High_-2_7	F: Xanthomonadaceae	`F: Xanthomonadaceae`~treatment * factor(Days.post.exposure.start, levels = comp) + (1 + treatment | treatment/tank/PIT.tag.num)	0.00645235	2.24862	Swab	0.999133
High_-2_7	F: env.OPS 17	`F: env.OPS 17`~treatment * factor(Days.post.exposure.start, levels = comp) + (1 + treatment | treatment/tank/PIT.tag.num)	0.0927208	32.8611	Swab	1
High_-2_7	G: Absconditabacteriales (SR1) Order	`G: Absconditabacteriales (SR1) Order`~treatment * factor(Days.post.exposure.start, levels = comp) + (1 + treatment | treatment/tank/PIT.tag.num)	0.000850668	1.50354	Swab	1
High_-2_7	G: Acidovorax	`G: Acidovorax`~treatment * factor(Days.post.exposure.start, levels = comp) + (1 + treatment | treatment/tank/PIT.tag.num)	0.0130878	1.98495	Swab	0.860964
High_-2_7	G: Acinetobacter	`G: Acinetobacter`~treatment * factor(Days.post.exposure.start, levels = comp) + (1 + treatment | treatment/tank/PIT.tag.num)	1.9934	108.217	Swab	0.320833
High_-2_7	G: Aeromonas	`G: Aeromonas`~treatment * factor(Days.post.exposure.start, levels = comp) + (1 + treatment | treatment/tank/PIT.tag.num)	-11.2524	355.509	Swab	0.0343862
High_-2_7	G: Alkanindiges	`G: Alkanindiges`~treatment * factor(Days.post.exposure.start, levels = comp) + (1 + treatment | treatment/tank/PIT.tag.num)	0.0132918	0.735424	Swab	0.354342
High_-2_7	G: Allorhizobium-Neorhizobium-Pararhizobium-Rhizobium	`G: Allorhizobium-Neorhizobium-Pararhizobium-Rhizobium`~treatment * factor(Days.post.exposure.start, levels = comp) + (1 + treatment | treatment/tank/PIT.tag.num)	0.0110582	2.35256	Swab	0.970489
High_-2_7	G: Aquabacterium	`G: Aquabacterium`~treatment * factor(Days.post.exposure.start, levels = comp) + (1 + treatment | treatment/tank/PIT.tag.num)	0.0854785	2.36834	Swab	0.0238386
High_-2_7	G: Arcicella	`G: Arcicella`~treatment * factor(Days.post.exposure.start, levels = comp) + (1 + treatment | treatment/tank/PIT.tag.num)	3.29837	215.627	Swab	0.466266
High_-2_7	G: Arenimonas	`G: Arenimonas`~treatment * factor(Days.post.exposure.start, levels = comp) + (1 + treatment | treatment/tank/PIT.tag.num)	-0.000410988	1.33901	Swab	1
High_-2_7	G: Babeliales Order	`G: Babeliales Order`~treatment * factor(Days.post.exposure.start, levels = comp) + (1 + treatment | treatment/tank/PIT.tag.num)	0.00121619	0.632654	Swab	1
High_-2_7	G: Bacilli Class	`G: Bacilli Class`~treatment * factor(Days.post.exposure.start, levels = comp) + (1 + treatment | treatment/tank/PIT.tag.num)	0.0199141	1.30209	Swab	0.486105
High_-2_7	G: Bacillus	`G: Bacillus`~treatment * factor(Days.post.exposure.start, levels = comp) + (1 + treatment | treatment/tank/PIT.tag.num)	0.373245	13.2424	Swab	0.0696693
High_-2_7	G: Bacteria Kingdom	`G: Bacteria Kingdom`~treatment * factor(Days.post.exposure.start, levels = comp) + (1 + treatment | treatment/tank/PIT.tag.num)	-0.00163989	1.97424	Swab	1
High_-2_7	G: Bacteriovorax	`G: Bacteriovorax`~treatment * factor(Days.post.exposure.start, levels = comp) + (1 + treatment | treatment/tank/PIT.tag.num)	0.000800331	4.66847	Swab	1
High_-2_7	G: Bdellovibrio	`G: Bdellovibrio`~treatment * factor(Days.post.exposure.start, levels = comp) + (1 + treatment | treatment/tank/PIT.tag.num)	-0.00932265	1.14089	Swab	0.815256
High_-2_7	G: Blastocatellaceae Family	`G: Blastocatellaceae Family`~treatment * factor(Days.post.exposure.start, levels = comp) + (1 + treatment | treatment/tank/PIT.tag.num)	0.0209237	0.990532	Swab	0.244272
High_-2_7	G: Bosea	`G: Bosea`~treatment * factor(Days.post.exposure.start, levels = comp) + (1 + treatment | treatment/tank/PIT.tag.num)	-0.0120756	3.46379	Swab	0.999818
High_-2_7	G: Bradyrhizobium	`G: Bradyrhizobium`~treatment * factor(Days.post.exposure.start, levels = comp) + (1 + treatment | treatment/tank/PIT.tag.num)	0.00360781	1.52711	Swab	0.938728
High_-2_7	G: Brevifollis	`G: Brevifollis`~treatment * factor(Days.post.exposure.start, levels = comp) + (1 + treatment | treatment/tank/PIT.tag.num)	-0.00770436	0.991483	Swab	0.888566
High_-2_7	G: Brevinema	`G: Brevinema`~treatment * factor(Days.post.exposure.start, levels = comp) + (1 + treatment | treatment/tank/PIT.tag.num)	0.000486476	0.706471	Swab	1
High_-2_7	G: Brevundimonas	`G: Brevundimonas`~treatment * factor(Days.post.exposure.start, levels = comp) + (1 + treatment | treatment/tank/PIT.tag.num)	-0.0387906	1.54747	Swab	0.182215
High_-2_7	G: Burkholderiales Order	`G: Burkholderiales Order`~treatment * factor(Days.post.exposure.start, levels = comp) + (1 + treatment | treatment/tank/PIT.tag.num)	-0.0348066	3.79013	Swab	0.812262
High_-2_7	G: Buttiauxella	`G: Buttiauxella`~treatment * factor(Days.post.exposure.start, levels = comp) + (1 + treatment | treatment/tank/PIT.tag.num)	0.0993876	4.23138	Swab	0.178081
High_-2_7	G: Candidatus Branchiomonas	`G: Candidatus Branchiomonas`~treatment * factor(Days.post.exposure.start, levels = comp) + (1 + treatment | treatment/tank/PIT.tag.num)	0.00743314	10.0177	Swab	1
High_-2_7	G: Candidatus Nostocoida	`G: Candidatus Nostocoida`~treatment * factor(Days.post.exposure.start, levels = comp) + (1 + treatment | treatment/tank/PIT.tag.num)	-0.0132321	0.686299	Swab	0.294555
High_-2_7	G: Candidatus Ovatusbacter	`G: Candidatus Ovatusbacter`~treatment * factor(Days.post.exposure.start, levels = comp) + (1 + treatment | treatment/tank/PIT.tag.num)	-0.0021309	1.00863	Swab	0.998121
High_-2_7	G: Candidatus Piscichlamydia	`G: Candidatus Piscichlamydia`~treatment * factor(Days.post.exposure.start, levels = comp) + (1 + treatment | treatment/tank/PIT.tag.num)	0.12549	8.43781	Swab	0.493261
High_-2_7	G: Cellvibrio	`G: Cellvibrio`~treatment * factor(Days.post.exposure.start, levels = comp) + (1 + treatment | treatment/tank/PIT.tag.num)	-0.80851	57.5174	Swab	0.536343
High_-2_7	G: Cetobacterium	`G: Cetobacterium`~treatment * factor(Days.post.exposure.start, levels = comp) + (1 + treatment | treatment/tank/PIT.tag.num)	9.36885	197.543	Swab	0.000610842
High_-2_7	G: Chitinophagaceae Family	`G: Chitinophagaceae Family`~treatment * factor(Days.post.exposure.start, levels = comp) + (1 + treatment | treatment/tank/PIT.tag.num)	-0.00603756	1.61664	Swab	0.991273
High_-2_7	G: Chryseobacterium	`G: Chryseobacterium`~treatment * factor(Days.post.exposure.start, levels = comp) + (1 + treatment | treatment/tank/PIT.tag.num)	0.214272	18.8203	Swab	0.69452
High_-2_7	G: Cloacibacterium	`G: Cloacibacterium`~treatment * factor(Days.post.exposure.start, levels = comp) + (1 + treatment | treatment/tank/PIT.tag.num)	0.00324317	0.847776	Swab	0.84048
High_-2_7	G: Comamonadaceae Family	`G: Comamonadaceae Family`~treatment * factor(Days.post.exposure.start, levels = comp) + (1 + treatment | treatment/tank/PIT.tag.num)	-0.205643	18.7374	Swab	0.72081
High_-2_7	G: Crenobacter	`G: Crenobacter`~treatment * factor(Days.post.exposure.start, levels = comp) + (1 + treatment | treatment/tank/PIT.tag.num)	0.0455578	1.28049	Swab	0.026999
High_-2_7	G: Cupriavidus	`G: Cupriavidus`~treatment * factor(Days.post.exposure.start, levels = comp) + (1 + treatment | treatment/tank/PIT.tag.num)	0.00836948	2.4094	Swab	0.998968
High_-2_7	G: DSSD61	`G: DSSD61`~treatment * factor(Days.post.exposure.start, levels = comp) + (1 + treatment | treatment/tank/PIT.tag.num)	0.0122332	0.753904	Swab	0.442927
High_-2_7	G: Dechloromonas	`G: Dechloromonas`~treatment * factor(Days.post.exposure.start, levels = comp) + (1 + treatment | treatment/tank/PIT.tag.num)	-0.0785633	3.24852	Swab	0.146861
High_-2_7	G: Deinococcus	`G: Deinococcus`~treatment * factor(Days.post.exposure.start, levels = comp) + (1 + treatment | treatment/tank/PIT.tag.num)	0.00181513	1.06275	Swab	0.999872
High_-2_7	G: Devosia	`G: Devosia`~treatment * factor(Days.post.exposure.start, levels = comp) + (1 + treatment | treatment/tank/PIT.tag.num)	0.0299497	5.04996	Swab	0.970149
High_-2_7	G: Duganella	`G: Duganella`~treatment * factor(Days.post.exposure.start, levels = comp) + (1 + treatment | treatment/tank/PIT.tag.num)	0.0713864	11.8782	Swab	0.985355
High_-2_7	G: Dyadobacter	`G: Dyadobacter`~treatment * factor(Days.post.exposure.start, levels = comp) + (1 + treatment | treatment/tank/PIT.tag.num)	0.107995	4.6035	Swab	0.168837
High_-2_7	G: Ellin6067	`G: Ellin6067`~treatment * factor(Days.post.exposure.start, levels = comp) + (1 + treatment | treatment/tank/PIT.tag.num)	-0.005312	1.4425	Swab	0.954
High_-2_7	G: Emticicia	`G: Emticicia`~treatment * factor(Days.post.exposure.start, levels = comp) + (1 + treatment | treatment/tank/PIT.tag.num)	-0.036776	24.8121	Swab	1
High_-2_7	G: Ensifer	`G: Ensifer`~treatment * factor(Days.post.exposure.start, levels = comp) + (1 + treatment | treatment/tank/PIT.tag.num)	-0.0908088	23.229	Swab	1
High_-2_7	G: Enterobacterales Order	`G: Enterobacterales Order`~treatment * factor(Days.post.exposure.start, levels = comp) + (1 + treatment | treatment/tank/PIT.tag.num)	-0.0449101	2.68347	Swab	0.417456
High_-2_7	G: Enterococcus	`G: Enterococcus`~treatment * factor(Days.post.exposure.start, levels = comp) + (1 + treatment | treatment/tank/PIT.tag.num)	0.0937774	2.92801	Swab	0.0353982
High_-2_7	G: Ferribacterium	`G: Ferribacterium`~treatment * factor(Days.post.exposure.start, levels = comp) + (1 + treatment | treatment/tank/PIT.tag.num)	0.00597132	1.00433	Swab	0.920083
High_-2_7	G: Fimbriiglobus	`G: Fimbriiglobus`~treatment * factor(Days.post.exposure.start, levels = comp) + (1 + treatment | treatment/tank/PIT.tag.num)	-0.0019459	0.874595	Swab	1
High_-2_7	G: Fimbriimonadaceae Family	`G: Fimbriimonadaceae Family`~treatment * factor(Days.post.exposure.start, levels = comp) + (1 + treatment | treatment/tank/PIT.tag.num)	-0.0145943	0.786891	Swab	0.344282
High_-2_7	G: Flavobacterium	`G: Flavobacterium`~treatment * factor(Days.post.exposure.start, levels = comp) + (1 + treatment | treatment/tank/PIT.tag.num)	4.86437	191.436	Swab	0.112838
High_-2_7	G: Flectobacillus	`G: Flectobacillus`~treatment * factor(Days.post.exposure.start, levels = comp) + (1 + treatment | treatment/tank/PIT.tag.num)	-1.34856	93.7882	Swab	0.516655
High_-2_7	G: Fluviicola	`G: Fluviicola`~treatment * factor(Days.post.exposure.start, levels = comp) + (1 + treatment | treatment/tank/PIT.tag.num)	-0.41448	7.68817	Swab	0.000130832
High_-2_7	G: Gammaproteobacteria Class	`G: Gammaproteobacteria Class`~treatment * factor(Days.post.exposure.start, levels = comp) + (1 + treatment | treatment/tank/PIT.tag.num)	-0.0260728	0.963065	Swab	0.109854
High_-2_7	G: Gemmata	`G: Gemmata`~treatment * factor(Days.post.exposure.start, levels = comp) + (1 + treatment | treatment/tank/PIT.tag.num)	0.00658065	1.28174	Swab	0.899242
High_-2_7	G: Gemmataceae Family	`G: Gemmataceae Family`~treatment * factor(Days.post.exposure.start, levels = comp) + (1 + treatment | treatment/tank/PIT.tag.num)	-0.0129727	0.862319	Swab	0.501041
High_-2_7	G: Gemmobacter	`G: Gemmobacter`~treatment * factor(Days.post.exposure.start, levels = comp) + (1 + treatment | treatment/tank/PIT.tag.num)	-0.0270753	3.31428	Swab	0.890872
High_-2_7	G: Gracilibacteria Class	`G: Gracilibacteria Class`~treatment * factor(Days.post.exposure.start, levels = comp) + (1 + treatment | treatment/tank/PIT.tag.num)	0.377576	11.5798	Swab	0.0289124
High_-2_7	G: Haemophilus	`G: Haemophilus`~treatment * factor(Days.post.exposure.start, levels = comp) + (1 + treatment | treatment/tank/PIT.tag.num)	0.00104482	0.839402	Swab	1
High_-2_7	G: Hydrogenophaga	`G: Hydrogenophaga`~treatment * factor(Days.post.exposure.start, levels = comp) + (1 + treatment | treatment/tank/PIT.tag.num)	0.0611312	6.48428	Swab	0.806044
High_-2_7	G: Hyphomicrobium	`G: Hyphomicrobium`~treatment * factor(Days.post.exposure.start, levels = comp) + (1 + treatment | treatment/tank/PIT.tag.num)	0.053188	5.2646	Swab	0.769598
High_-2_7	G: Ideonella	`G: Ideonella`~treatment * factor(Days.post.exposure.start, levels = comp) + (1 + treatment | treatment/tank/PIT.tag.num)	2.49475e-05	0.666477	Swab	1
High_-2_7	G: Inhella	`G: Inhella`~treatment * factor(Days.post.exposure.start, levels = comp) + (1 + treatment | treatment/tank/PIT.tag.num)	7.01227e-05	1.03861	Swab	0.970814
High_-2_7	G: Iodobacter	`G: Iodobacter`~treatment * factor(Days.post.exposure.start, levels = comp) + (1 + treatment | treatment/tank/PIT.tag.num)	0.00180064	1.20854	Swab	0.919731
High_-2_7	G: Janthinobacterium	`G: Janthinobacterium`~treatment * factor(Days.post.exposure.start, levels = comp) + (1 + treatment | treatment/tank/PIT.tag.num)	0.00600772	23.3235	Swab	1
High_-2_7	G: Klebsiella	`G: Klebsiella`~treatment * factor(Days.post.exposure.start, levels = comp) + (1 + treatment | treatment/tank/PIT.tag.num)	0.00743314	9.05386	Swab	1
High_-2_7	G: Kocuria	`G: Kocuria`~treatment * factor(Days.post.exposure.start, levels = comp) + (1 + treatment | treatment/tank/PIT.tag.num)	0.00376707	0.703126	Swab	0.974751
High_-2_7	G: Lactococcus	`G: Lactococcus`~treatment * factor(Days.post.exposure.start, levels = comp) + (1 + treatment | treatment/tank/PIT.tag.num)	0.00272967	1.06285	Swab	0.964322
High_-2_7	G: Legionella	`G: Legionella`~treatment * factor(Days.post.exposure.start, levels = comp) + (1 + treatment | treatment/tank/PIT.tag.num)	-0.0121017	4.57107	Swab	1
High_-2_7	G: Leptothrix	`G: Leptothrix`~treatment * factor(Days.post.exposure.start, levels = comp) + (1 + treatment | treatment/tank/PIT.tag.num)	0.016875	2.56804	Swab	0.935011
High_-2_7	G: Limnohabitans	`G: Limnohabitans`~treatment * factor(Days.post.exposure.start, levels = comp) + (1 + treatment | treatment/tank/PIT.tag.num)	-0.00242715	15.9655	Swab	1
High_-2_7	G: Limosilactobacillus	`G: Limosilactobacillus`~treatment * factor(Days.post.exposure.start, levels = comp) + (1 + treatment | treatment/tank/PIT.tag.num)	0.455164	14.9946	Swab	0.0454328
High_-2_7	G: Listeria	`G: Listeria`~treatment * factor(Days.post.exposure.start, levels = comp) + (1 + treatment | treatment/tank/PIT.tag.num)	0.057242	2.14576	Swab	0.0972258
High_-2_7	G: Luteimonas	`G: Luteimonas`~treatment * factor(Days.post.exposure.start, levels = comp) + (1 + treatment | treatment/tank/PIT.tag.num)	0.000193729	0.836902	Swab	1
High_-2_7	G: Massilia	`G: Massilia`~treatment * factor(Days.post.exposure.start, levels = comp) + (1 + treatment | treatment/tank/PIT.tag.num)	-0.0212742	9.66133	Swab	1
High_-2_7	G: Methylobacterium-Methylorubrum	`G: Methylobacterium-Methylorubrum`~treatment * factor(Days.post.exposure.start, levels = comp) + (1 + treatment | treatment/tank/PIT.tag.num)	0.0128456	0.99174	Swab	0.607716
High_-2_7	G: Methylophilus	`G: Methylophilus`~treatment * factor(Days.post.exposure.start, levels = comp) + (1 + treatment | treatment/tank/PIT.tag.num)	-0.000235392	1.84874	Swab	1
High_-2_7	G: Micavibrionales Order	`G: Micavibrionales Order`~treatment * factor(Days.post.exposure.start, levels = comp) + (1 + treatment | treatment/tank/PIT.tag.num)	0.00019459	0.972968	Swab	1
High_-2_7	G: Microbacterium	`G: Microbacterium`~treatment * factor(Days.post.exposure.start, levels = comp) + (1 + treatment | treatment/tank/PIT.tag.num)	-0.027101	1.02618	Swab	0.114718
High_-2_7	G: Microscillaceae Family	`G: Microscillaceae Family`~treatment * factor(Days.post.exposure.start, levels = comp) + (1 + treatment | treatment/tank/PIT.tag.num)	-0.00613587	1.85371	Swab	0.991436
High_-2_7	G: NS11-12 marine group Family	`G: NS11-12 marine group Family`~treatment * factor(Days.post.exposure.start, levels = comp) + (1 + treatment | treatment/tank/PIT.tag.num)	-0.00870164	2.87868	Swab	1
High_-2_7	G: Nannocystis	`G: Nannocystis`~treatment * factor(Days.post.exposure.start, levels = comp) + (1 + treatment | treatment/tank/PIT.tag.num)	-0.00293053	1.06343	Swab	0.973916
High_-2_7	G: Neisseriaceae Family	`G: Neisseriaceae Family`~treatment * factor(Days.post.exposure.start, levels = comp) + (1 + treatment | treatment/tank/PIT.tag.num)	-0.00316209	1.45926	Swab	0.999792
High_-2_7	G: Neorickettsia	`G: Neorickettsia`~treatment * factor(Days.post.exposure.start, levels = comp) + (1 + treatment | treatment/tank/PIT.tag.num)	0.0602629	6.35844	Swab	0.807983
High_-2_7	G: Nocardia	`G: Nocardia`~treatment * factor(Days.post.exposure.start, levels = comp) + (1 + treatment | treatment/tank/PIT.tag.num)	0.0239968	1.0525	Swab	0.184258
High_-2_7	G: Noviherbaspirillum	`G: Noviherbaspirillum`~treatment * factor(Days.post.exposure.start, levels = comp) + (1 + treatment | treatment/tank/PIT.tag.num)	0.00896319	3.0495	Swab	0.997845
High_-2_7	G: Novosphingobium	`G: Novosphingobium`~treatment * factor(Days.post.exposure.start, levels = comp) + (1 + treatment | treatment/tank/PIT.tag.num)	0.0108045	3.443	Swab	0.984335
High_-2_7	G: OM190 Class	`G: OM190 Class`~treatment * factor(Days.post.exposure.start, levels = comp) + (1 + treatment | treatment/tank/PIT.tag.num)	0.00108833	1.35955	Swab	0.936795
High_-2_7	G: Obscuribacteraceae Family	`G: Obscuribacteraceae Family`~treatment * factor(Days.post.exposure.start, levels = comp) + (1 + treatment | treatment/tank/PIT.tag.num)	0.00267562	0.974421	Swab	0.932485
High_-2_7	G: Oxalobacteraceae Family	`G: Oxalobacteraceae Family`~treatment * factor(Days.post.exposure.start, levels = comp) + (1 + treatment | treatment/tank/PIT.tag.num)	-0.0148087	3.61275	Swab	0.999214
High_-2_7	G: P3OB-42	`G: P3OB-42`~treatment * factor(Days.post.exposure.start, levels = comp) + (1 + treatment | treatment/tank/PIT.tag.num)	0.0148454	2.16835	Swab	0.930506
High_-2_7	G: Pajaroellobacter	`G: Pajaroellobacter`~treatment * factor(Days.post.exposure.start, levels = comp) + (1 + treatment | treatment/tank/PIT.tag.num)	-0.0503529	18.1878	Swab	1
High_-2_7	G: Parasediminibacterium	`G: Parasediminibacterium`~treatment * factor(Days.post.exposure.start, levels = comp) + (1 + treatment | treatment/tank/PIT.tag.num)	-0.00293716	5.8176	Swab	1
High_-2_7	G: Paucibacter	`G: Paucibacter`~treatment * factor(Days.post.exposure.start, levels = comp) + (1 + treatment | treatment/tank/PIT.tag.num)	-0.073994	8.70396	Swab	0.865469
High_-2_7	G: Pedobacter	`G: Pedobacter`~treatment * factor(Days.post.exposure.start, levels = comp) + (1 + treatment | treatment/tank/PIT.tag.num)	0.158484	4.07411	Swab	0.00774126
High_-2_7	G: Pedomicrobium	`G: Pedomicrobium`~treatment * factor(Days.post.exposure.start, levels = comp) + (1 + treatment | treatment/tank/PIT.tag.num)	-0.00121619	0.838749	Swab	1
High_-2_7	G: Phenylobacterium	`G: Phenylobacterium`~treatment * factor(Days.post.exposure.start, levels = comp) + (1 + treatment | treatment/tank/PIT.tag.num)	-0.0073416	2.13851	Swab	0.987597
High_-2_7	G: Piscinibacter	`G: Piscinibacter`~treatment * factor(Days.post.exposure.start, levels = comp) + (1 + treatment | treatment/tank/PIT.tag.num)	0.000860688	0.919083	Swab	0.919955
High_-2_7	G: Plot4-2H12	`G: Plot4-2H12`~treatment * factor(Days.post.exposure.start, levels = comp) + (1 + treatment | treatment/tank/PIT.tag.num)	0.00337672	0.776114	Swab	0.956226
High_-2_7	G: Polaromonas	`G: Polaromonas`~treatment * factor(Days.post.exposure.start, levels = comp) + (1 + treatment | treatment/tank/PIT.tag.num)	0.0240021	3.67996	Swab	0.957619
High_-2_7	G: Polynucleobacter	`G: Polynucleobacter`~treatment * factor(Days.post.exposure.start, levels = comp) + (1 + treatment | treatment/tank/PIT.tag.num)	3.13796	147.877	Swab	0.217253
High_-2_7	G: Pseudarthrobacter	`G: Pseudarthrobacter`~treatment * factor(Days.post.exposure.start, levels = comp) + (1 + treatment | treatment/tank/PIT.tag.num)	0.0170267	0.618083	Swab	0.0780803
High_-2_7	G: Pseudomonas	`G: Pseudomonas`~treatment * factor(Days.post.exposure.start, levels = comp) + (1 + treatment | treatment/tank/PIT.tag.num)	-0.994155	120.227	Swab	0.889945
High_-2_7	G: Pseudorhodobacter	`G: Pseudorhodobacter`~treatment * factor(Days.post.exposure.start, levels = comp) + (1 + treatment | treatment/tank/PIT.tag.num)	-0.0860461	5.71561	Swab	0.481009
High_-2_7	G: Pseudorhodoferax	`G: Pseudorhodoferax`~treatment * factor(Days.post.exposure.start, levels = comp) + (1 + treatment | treatment/tank/PIT.tag.num)	0.000291886	0.669897	Swab	1
High_-2_7	G: Pseudoxanthomonas	`G: Pseudoxanthomonas`~treatment * factor(Days.post.exposure.start, levels = comp) + (1 + treatment | treatment/tank/PIT.tag.num)	-0.000729714	0.687371	Swab	1
High_-2_7	G: Psychrobacter	`G: Psychrobacter`~treatment * factor(Days.post.exposure.start, levels = comp) + (1 + treatment | treatment/tank/PIT.tag.num)	-0.0253362	0.991364	Swab	0.133174
High_-2_7	G: Ramlibacter	`G: Ramlibacter`~treatment * factor(Days.post.exposure.start, levels = comp) + (1 + treatment | treatment/tank/PIT.tag.num)	0.00911795	0.967346	Swab	0.807916
High_-2_7	G: Rheinheimera	`G: Rheinheimera`~treatment * factor(Days.post.exposure.start, levels = comp) + (1 + treatment | treatment/tank/PIT.tag.num)	-0.0532325	15.1771	Swab	0.997648
High_-2_7	G: Rhizobacter	`G: Rhizobacter`~treatment * factor(Days.post.exposure.start, levels = comp) + (1 + treatment | treatment/tank/PIT.tag.num)	-0.0139927	9.68266	Swab	1
High_-2_7	G: Rhizobiaceae Family	`G: Rhizobiaceae Family`~treatment * factor(Days.post.exposure.start, levels = comp) + (1 + treatment | treatment/tank/PIT.tag.num)	-0.0187538	1.63484	Swab	0.687771
High_-2_7	G: Rhizorhapis	`G: Rhizorhapis`~treatment * factor(Days.post.exposure.start, levels = comp) + (1 + treatment | treatment/tank/PIT.tag.num)	-0.0135533	8.45061	Swab	1
High_-2_7	G: Rhodanobacteraceae Family	`G: Rhodanobacteraceae Family`~treatment * factor(Days.post.exposure.start, levels = comp) + (1 + treatment | treatment/tank/PIT.tag.num)	-0.00340533	0.773568	Swab	1
High_-2_7	G: Rhodobacter	`G: Rhodobacter`~treatment * factor(Days.post.exposure.start, levels = comp) + (1 + treatment | treatment/tank/PIT.tag.num)	-0.0053957	11.2032	Swab	1
High_-2_7	G: Rhodococcus	`G: Rhodococcus`~treatment * factor(Days.post.exposure.start, levels = comp) + (1 + treatment | treatment/tank/PIT.tag.num)	-0.00193766	0.739641	Swab	0.984399
High_-2_7	G: Rhodoferax	`G: Rhodoferax`~treatment * factor(Days.post.exposure.start, levels = comp) + (1 + treatment | treatment/tank/PIT.tag.num)	2.07487	61.8922	Swab	0.0237762
High_-2_7	G: Rickettsiaceae Family	`G: Rickettsiaceae Family`~treatment * factor(Days.post.exposure.start, levels = comp) + (1 + treatment | treatment/tank/PIT.tag.num)	0.0018779	1.8682	Swab	0.977438
High_-2_7	G: Roseateles	`G: Roseateles`~treatment * factor(Days.post.exposure.start, levels = comp) + (1 + treatment | treatment/tank/PIT.tag.num)	-1.77611	94.1614	Swab	0.300998
High_-2_7	G: Rothia	`G: Rothia`~treatment * factor(Days.post.exposure.start, levels = comp) + (1 + treatment | treatment/tank/PIT.tag.num)	0.0020154	0.728618	Swab	0.995668
High_-2_7	G: Salmonella	`G: Salmonella`~treatment * factor(Days.post.exposure.start, levels = comp) + (1 + treatment | treatment/tank/PIT.tag.num)	0.286749	9.02025	Swab	0.034147
High_-2_7	G: Saprospiraceae Family	`G: Saprospiraceae Family`~treatment * factor(Days.post.exposure.start, levels = comp) + (1 + treatment | treatment/tank/PIT.tag.num)	-0.0189647	8.43383	Swab	1
High_-2_7	G: Shewanella	`G: Shewanella`~treatment * factor(Days.post.exposure.start, levels = comp) + (1 + treatment | treatment/tank/PIT.tag.num)	0.0353087	1.95113	Swab	0.403562
High_-2_7	G: Shinella	`G: Shinella`~treatment * factor(Days.post.exposure.start, levels = comp) + (1 + treatment | treatment/tank/PIT.tag.num)	-0.0965132	5.45856	Swab	0.353937
High_-2_7	G: Simonsiella	`G: Simonsiella`~treatment * factor(Days.post.exposure.start, levels = comp) + (1 + treatment | treatment/tank/PIT.tag.num)	-0.0510172	10.5314	Swab	0.983972
High_-2_7	G: Sphaerotilus	`G: Sphaerotilus`~treatment * factor(Days.post.exposure.start, levels = comp) + (1 + treatment | treatment/tank/PIT.tag.num)	-9.01108	205.489	Swab	0.00170047
High_-2_7	G: Sphingobium	`G: Sphingobium`~treatment * factor(Days.post.exposure.start, levels = comp) + (1 + treatment | treatment/tank/PIT.tag.num)	-1.71027	30.4469	Swab	4.1813e-05
High_-2_7	G: Sphingomonas	`G: Sphingomonas`~treatment * factor(Days.post.exposure.start, levels = comp) + (1 + treatment | treatment/tank/PIT.tag.num)	0.00158235	13.9061	Swab	1
High_-2_7	G: Sphingopyxis	`G: Sphingopyxis`~treatment * factor(Days.post.exposure.start, levels = comp) + (1 + treatment | treatment/tank/PIT.tag.num)	-0.248011	8.74227	Swab	0.0758957
High_-2_7	G: Staphylococcus	`G: Staphylococcus`~treatment * factor(Days.post.exposure.start, levels = comp) + (1 + treatment | treatment/tank/PIT.tag.num)	0.118222	3.88802	Swab	0.0494536
High_-2_7	G: Stenotrophobacter	`G: Stenotrophobacter`~treatment * factor(Days.post.exposure.start, levels = comp) + (1 + treatment | treatment/tank/PIT.tag.num)	-0.0377437	2.99838	Swab	0.628799
High_-2_7	G: Stenotrophomonas	`G: Stenotrophomonas`~treatment * factor(Days.post.exposure.start, levels = comp) + (1 + treatment | treatment/tank/PIT.tag.num)	0.00672697	1.65954	Swab	0.990427
High_-2_7	G: Streptococcus	`G: Streptococcus`~treatment * factor(Days.post.exposure.start, levels = comp) + (1 + treatment | treatment/tank/PIT.tag.num)	0.00316732	2.02005	Swab	1
High_-2_7	G: Terrimonas	`G: Terrimonas`~treatment * factor(Days.post.exposure.start, levels = comp) + (1 + treatment | treatment/tank/PIT.tag.num)	-0.0175131	0.759261	Swab	0.172734
High_-2_7	G: Tolumonas	`G: Tolumonas`~treatment * factor(Days.post.exposure.start, levels = comp) + (1 + treatment | treatment/tank/PIT.tag.num)	0.0047509	0.768843	Swab	0.902975
High_-2_7	G: Undibacterium	`G: Undibacterium`~treatment * factor(Days.post.exposure.start, levels = comp) + (1 + treatment | treatment/tank/PIT.tag.num)	0.52973	27.0297	Swab	0.280625
High_-2_7	G: Variovorax	`G: Variovorax`~treatment * factor(Days.post.exposure.start, levels = comp) + (1 + treatment | treatment/tank/PIT.tag.num)	0.00924304	1.15805	Swab	0.911792
High_-2_7	G: Veillonella	`G: Veillonella`~treatment * factor(Days.post.exposure.start, levels = comp) + (1 + treatment | treatment/tank/PIT.tag.num)	0.0030588	0.843887	Swab	0.99427
High_-2_7	G: Vibrionaceae Family	`G: Vibrionaceae Family`~treatment * factor(Days.post.exposure.start, levels = comp) + (1 + treatment | treatment/tank/PIT.tag.num)	-0.118883	6.8954	Swab	0.372033
High_-2_7	G: ZOR0006	`G: ZOR0006`~treatment * factor(Days.post.exposure.start, levels = comp) + (1 + treatment | treatment/tank/PIT.tag.num)	0.456563	48.1434	Swab	0.814436
High_-2_7	G: Zoogloea	`G: Zoogloea`~treatment * factor(Days.post.exposure.start, levels = comp) + (1 + treatment | treatment/tank/PIT.tag.num)	-0.011508	6.85992	Swab	1
High_-2_7	G: [Agitococcus] lubricus group	`G: [Agitococcus] lubricus group`~treatment * factor(Days.post.exposure.start, levels = comp) + (1 + treatment | treatment/tank/PIT.tag.num)	0.00568863	1.97903	Swab	0.9988
High_-2_7	G: env.OPS 17 Family	`G: env.OPS 17 Family`~treatment * factor(Days.post.exposure.start, levels = comp) + (1 + treatment | treatment/tank/PIT.tag.num)	0.0927208	32.8611	Swab	1
High_-2_7	G: oc32	`G: oc32`~treatment * factor(Days.post.exposure.start, levels = comp) + (1 + treatment | treatment/tank/PIT.tag.num)	0.000486476	0.766884	Swab	1
High_-2_7	O: Absconditabacteriales (SR1)	`O: Absconditabacteriales (SR1)`~treatment * factor(Days.post.exposure.start, levels = comp) + (1 + treatment | treatment/tank/PIT.tag.num)	0.000850668	1.50354	Swab	1
High_-2_7	O: Babeliales	`O: Babeliales`~treatment * factor(Days.post.exposure.start, levels = comp) + (1 + treatment | treatment/tank/PIT.tag.num)	0.00121619	0.632654	Swab	1
High_-2_7	O: Bacillales	`O: Bacillales`~treatment * factor(Days.post.exposure.start, levels = comp) + (1 + treatment | treatment/tank/PIT.tag.num)	0.373245	13.2424	Swab	0.0696693
High_-2_7	O: Bacilli Class	`O: Bacilli Class`~treatment * factor(Days.post.exposure.start, levels = comp) + (1 + treatment | treatment/tank/PIT.tag.num)	0.0199141	1.30209	Swab	0.486105
High_-2_7	O: Bacteria Kingdom	`O: Bacteria Kingdom`~treatment * factor(Days.post.exposure.start, levels = comp) + (1 + treatment | treatment/tank/PIT.tag.num)	-0.00163989	1.97424	Swab	1
High_-2_7	O: Bacteriovoracales	`O: Bacteriovoracales`~treatment * factor(Days.post.exposure.start, levels = comp) + (1 + treatment | treatment/tank/PIT.tag.num)	0.000800331	4.66847	Swab	1
High_-2_7	O: Bdellovibrionales	`O: Bdellovibrionales`~treatment * factor(Days.post.exposure.start, levels = comp) + (1 + treatment | treatment/tank/PIT.tag.num)	-0.00932265	1.14089	Swab	0.815256
High_-2_7	O: Blastocatellales	`O: Blastocatellales`~treatment * factor(Days.post.exposure.start, levels = comp) + (1 + treatment | treatment/tank/PIT.tag.num)	-0.01682	3.25589	Swab	0.960042
High_-2_7	O: Brevinematales	`O: Brevinematales`~treatment * factor(Days.post.exposure.start, levels = comp) + (1 + treatment | treatment/tank/PIT.tag.num)	0.000486476	0.706471	Swab	1
High_-2_7	O: Burkholderiales	`O: Burkholderiales`~treatment * factor(Days.post.exposure.start, levels = comp) + (1 + treatment | treatment/tank/PIT.tag.num)	-5.20032	287.222	Swab	0.332499
High_-2_7	O: Caulobacterales	`O: Caulobacterales`~treatment * factor(Days.post.exposure.start, levels = comp) + (1 + treatment | treatment/tank/PIT.tag.num)	-0.0288224	2.54755	Swab	0.699083
High_-2_7	O: Chitinophagales	`O: Chitinophagales`~treatment * factor(Days.post.exposure.start, levels = comp) + (1 + treatment | treatment/tank/PIT.tag.num)	-0.0280011	11.9736	Swab	1
High_-2_7	O: Chlamydiales	`O: Chlamydiales`~treatment * factor(Days.post.exposure.start, levels = comp) + (1 + treatment | treatment/tank/PIT.tag.num)	0.12549	8.43781	Swab	0.493261
High_-2_7	O: Corynebacteriales	`O: Corynebacteriales`~treatment * factor(Days.post.exposure.start, levels = comp) + (1 + treatment | treatment/tank/PIT.tag.num)	0.0231194	1.13137	Swab	0.261318
High_-2_7	O: Cytophagales	`O: Cytophagales`~treatment * factor(Days.post.exposure.start, levels = comp) + (1 + treatment | treatment/tank/PIT.tag.num)	2.01489	232.299	Swab	0.864978
High_-2_7	O: Deinococcales	`O: Deinococcales`~treatment * factor(Days.post.exposure.start, levels = comp) + (1 + treatment | treatment/tank/PIT.tag.num)	0.00181513	1.06275	Swab	0.999872
High_-2_7	O: Enterobacterales	`O: Enterobacterales`~treatment * factor(Days.post.exposure.start, levels = comp) + (1 + treatment | treatment/tank/PIT.tag.num)	-11.0372	356.465	Swab	0.0395776
High_-2_7	O: Erysipelotrichales	`O: Erysipelotrichales`~treatment * factor(Days.post.exposure.start, levels = comp) + (1 + treatment | treatment/tank/PIT.tag.num)	0.456563	48.1434	Swab	0.814436
High_-2_7	O: Fimbriimonadales	`O: Fimbriimonadales`~treatment * factor(Days.post.exposure.start, levels = comp) + (1 + treatment | treatment/tank/PIT.tag.num)	-0.0145943	0.786891	Swab	0.344282
High_-2_7	O: Flavobacteriales	`O: Flavobacteriales`~treatment * factor(Days.post.exposure.start, levels = comp) + (1 + treatment | treatment/tank/PIT.tag.num)	4.66421	196.286	Swab	0.14911
High_-2_7	O: Fusobacteriales	`O: Fusobacteriales`~treatment * factor(Days.post.exposure.start, levels = comp) + (1 + treatment | treatment/tank/PIT.tag.num)	9.36885	197.543	Swab	0.000610842
High_-2_7	O: Gammaproteobacteria Class	`O: Gammaproteobacteria Class`~treatment * factor(Days.post.exposure.start, levels = comp) + (1 + treatment | treatment/tank/PIT.tag.num)	-0.0260728	0.963065	Swab	0.109854
High_-2_7	O: Gammaproteobacteria Incertae Sedis	`O: Gammaproteobacteria Incertae Sedis`~treatment * factor(Days.post.exposure.start, levels = comp) + (1 + treatment | treatment/tank/PIT.tag.num)	-0.0021309	1.00863	Swab	0.998121
High_-2_7	O: Gemmatales	`O: Gemmatales`~treatment * factor(Days.post.exposure.start, levels = comp) + (1 + treatment | treatment/tank/PIT.tag.num)	0.00635856	1.29348	Swab	0.899608
High_-2_7	O: Gracilibacteria Class	`O: Gracilibacteria Class`~treatment * factor(Days.post.exposure.start, levels = comp) + (1 + treatment | treatment/tank/PIT.tag.num)	0.377576	11.5798	Swab	0.0289124
High_-2_7	O: Isosphaerales	`O: Isosphaerales`~treatment * factor(Days.post.exposure.start, levels = comp) + (1 + treatment | treatment/tank/PIT.tag.num)	-0.0132321	0.686299	Swab	0.294555
High_-2_7	O: Lactobacillales	`O: Lactobacillales`~treatment * factor(Days.post.exposure.start, levels = comp) + (1 + treatment | treatment/tank/PIT.tag.num)	0.609615	19.4228	Swab	0.0367499
High_-2_7	O: Legionellales	`O: Legionellales`~treatment * factor(Days.post.exposure.start, levels = comp) + (1 + treatment | treatment/tank/PIT.tag.num)	-0.0121017	4.57107	Swab	1
High_-2_7	O: Micavibrionales	`O: Micavibrionales`~treatment * factor(Days.post.exposure.start, levels = comp) + (1 + treatment | treatment/tank/PIT.tag.num)	0.00019459	0.972968	Swab	1
High_-2_7	O: Micrococcales	`O: Micrococcales`~treatment * factor(Days.post.exposure.start, levels = comp) + (1 + treatment | treatment/tank/PIT.tag.num)	-0.0134319	1.02793	Swab	0.541305
High_-2_7	O: Myxococcales	`O: Myxococcales`~treatment * factor(Days.post.exposure.start, levels = comp) + (1 + treatment | treatment/tank/PIT.tag.num)	0.0148454	2.16835	Swab	0.930506
High_-2_7	O: Nannocystales	`O: Nannocystales`~treatment * factor(Days.post.exposure.start, levels = comp) + (1 + treatment | treatment/tank/PIT.tag.num)	-0.00293053	1.06343	Swab	0.973916
High_-2_7	O: OM190 Class	`O: OM190 Class`~treatment * factor(Days.post.exposure.start, levels = comp) + (1 + treatment | treatment/tank/PIT.tag.num)	0.00108833	1.35955	Swab	0.936795
High_-2_7	O: Obscuribacterales	`O: Obscuribacterales`~treatment * factor(Days.post.exposure.start, levels = comp) + (1 + treatment | treatment/tank/PIT.tag.num)	0.00267562	0.974421	Swab	0.932485
High_-2_7	O: Polyangiales	`O: Polyangiales`~treatment * factor(Days.post.exposure.start, levels = comp) + (1 + treatment | treatment/tank/PIT.tag.num)	-0.0503529	18.1878	Swab	1
High_-2_7	O: Pseudomonadales	`O: Pseudomonadales`~treatment * factor(Days.post.exposure.start, levels = comp) + (1 + treatment | treatment/tank/PIT.tag.num)	0.183517	174.624	Swab	1
High_-2_7	O: Rhizobiales	`O: Rhizobiales`~treatment * factor(Days.post.exposure.start, levels = comp) + (1 + treatment | treatment/tank/PIT.tag.num)	-0.10589	28.7619	Swab	0.999925
High_-2_7	O: Rhodobacterales	`O: Rhodobacterales`~treatment * factor(Days.post.exposure.start, levels = comp) + (1 + treatment | treatment/tank/PIT.tag.num)	-0.118517	14.8625	Swab	0.90613
High_-2_7	O: Rickettsiales	`O: Rickettsiales`~treatment * factor(Days.post.exposure.start, levels = comp) + (1 + treatment | treatment/tank/PIT.tag.num)	0.0621408	6.84074	Swab	0.826357
High_-2_7	O: Sphingobacteriales	`O: Sphingobacteriales`~treatment * factor(Days.post.exposure.start, levels = comp) + (1 + treatment | treatment/tank/PIT.tag.num)	0.242503	34.8461	Swab	0.967013
High_-2_7	O: Sphingomonadales	`O: Sphingomonadales`~treatment * factor(Days.post.exposure.start, levels = comp) + (1 + treatment | treatment/tank/PIT.tag.num)	-1.95914	43.3655	Swab	0.00124527
High_-2_7	O: Staphylococcales	`O: Staphylococcales`~treatment * factor(Days.post.exposure.start, levels = comp) + (1 + treatment | treatment/tank/PIT.tag.num)	0.118222	3.88802	Swab	0.0494536
High_-2_7	O: Veillonellales-Selenomonadales	`O: Veillonellales-Selenomonadales`~treatment * factor(Days.post.exposure.start, levels = comp) + (1 + treatment | treatment/tank/PIT.tag.num)	0.0030588	0.843887	Swab	0.99427
High_-2_7	O: Verrucomicrobiales	`O: Verrucomicrobiales`~treatment * factor(Days.post.exposure.start, levels = comp) + (1 + treatment | treatment/tank/PIT.tag.num)	-0.00770436	0.991483	Swab	0.888566
High_-2_7	O: Xanthomonadales	`O: Xanthomonadales`~treatment * factor(Days.post.exposure.start, levels = comp) + (1 + treatment | treatment/tank/PIT.tag.num)	0.00641573	2.25034	Swab	0.999133
High_-2_7	P: Acidobacteriota	`P: Acidobacteriota`~treatment * factor(Days.post.exposure.start, levels = comp) + (1 + treatment | treatment/tank/PIT.tag.num)	-0.01682	3.25589	Swab	0.960042
High_-2_7	P: Actinobacteriota	`P: Actinobacteriota`~treatment * factor(Days.post.exposure.start, levels = comp) + (1 + treatment | treatment/tank/PIT.tag.num)	0.0136082	1.40532	Swab	0.573513
High_-2_7	P: Armatimonadota	`P: Armatimonadota`~treatment * factor(Days.post.exposure.start, levels = comp) + (1 + treatment | treatment/tank/PIT.tag.num)	-0.0145943	0.786891	Swab	0.344282
High_-2_7	P: Bacteria Kingdom	`P: Bacteria Kingdom`~treatment * factor(Days.post.exposure.start, levels = comp) + (1 + treatment | treatment/tank/PIT.tag.num)	-0.00163989	1.97424	Swab	1
High_-2_7	P: Bacteroidota	`P: Bacteroidota`~treatment * factor(Days.post.exposure.start, levels = comp) + (1 + treatment | treatment/tank/PIT.tag.num)	6.89361	302.666	Swab	0.173067
High_-2_7	P: Bdellovibrionota	`P: Bdellovibrionota`~treatment * factor(Days.post.exposure.start, levels = comp) + (1 + treatment | treatment/tank/PIT.tag.num)	-0.00195637	4.70823	Swab	1
High_-2_7	P: Cyanobacteria	`P: Cyanobacteria`~treatment * factor(Days.post.exposure.start, levels = comp) + (1 + treatment | treatment/tank/PIT.tag.num)	0.00267562	0.974421	Swab	0.932485
High_-2_7	P: Deinococcota	`P: Deinococcota`~treatment * factor(Days.post.exposure.start, levels = comp) + (1 + treatment | treatment/tank/PIT.tag.num)	0.00181513	1.06275	Swab	0.999872
High_-2_7	P: Dependentiae	`P: Dependentiae`~treatment * factor(Days.post.exposure.start, levels = comp) + (1 + treatment | treatment/tank/PIT.tag.num)	0.00121619	0.632654	Swab	1
High_-2_7	P: Firmicutes	`P: Firmicutes`~treatment * factor(Days.post.exposure.start, levels = comp) + (1 + treatment | treatment/tank/PIT.tag.num)	1.57996	61.1176	Swab	0.104459
High_-2_7	P: Fusobacteriota	`P: Fusobacteriota`~treatment * factor(Days.post.exposure.start, levels = comp) + (1 + treatment | treatment/tank/PIT.tag.num)	9.36885	197.543	Swab	0.000610842
High_-2_7	P: Myxococcota	`P: Myxococcota`~treatment * factor(Days.post.exposure.start, levels = comp) + (1 + treatment | treatment/tank/PIT.tag.num)	-0.037477	18.5969	Swab	1
High_-2_7	P: Patescibacteria	`P: Patescibacteria`~treatment * factor(Days.post.exposure.start, levels = comp) + (1 + treatment | treatment/tank/PIT.tag.num)	0.378413	11.8301	Swab	0.0328146
High_-2_7	P: Planctomycetota	`P: Planctomycetota`~treatment * factor(Days.post.exposure.start, levels = comp) + (1 + treatment | treatment/tank/PIT.tag.num)	0.00684728	1.99824	Swab	0.927075
High_-2_7	P: Proteobacteria	`P: Proteobacteria`~treatment * factor(Days.post.exposure.start, levels = comp) + (1 + treatment | treatment/tank/PIT.tag.num)	-18.2233	278.879	Swab	1.03628e-06
High_-2_7	P: Spirochaetota	`P: Spirochaetota`~treatment * factor(Days.post.exposure.start, levels = comp) + (1 + treatment | treatment/tank/PIT.tag.num)	0.000486476	0.706471	Swab	1
High_-2_7	P: Verrucomicrobiota	`P: Verrucomicrobiota`~treatment * factor(Days.post.exposure.start, levels = comp) + (1 + treatment | treatment/tank/PIT.tag.num)	0.118117	8.46103	Swab	0.543967
High_-2_14	C: Actinobacteria	`C: Actinobacteria`~treatment * factor(Days.post.exposure.start, levels = comp) + (1 + treatment | treatment/tank/PIT.tag.num)	0.0110732	1.40532	Swab	0.466885
High_-2_14	C: Alphaproteobacteria	`C: Alphaproteobacteria`~treatment * factor(Days.post.exposure.start, levels = comp) + (1 + treatment | treatment/tank/PIT.tag.num)	-0.602432	63.7373	Swab	0.816193
High_-2_14	C: Babeliae	`C: Babeliae`~treatment * factor(Days.post.exposure.start, levels = comp) + (1 + treatment | treatment/tank/PIT.tag.num)	-1.61477e-17	0.632654	Swab	1
High_-2_14	C: Bacilli	`C: Bacilli`~treatment * factor(Days.post.exposure.start, levels = comp) + (1 + treatment | treatment/tank/PIT.tag.num)	1.02276	61.0859	Swab	0.39321
High_-2_14	C: Bacteria Kingdom	`C: Bacteria Kingdom`~treatment * factor(Days.post.exposure.start, levels = comp) + (1 + treatment | treatment/tank/PIT.tag.num)	0.0734657	1.97424	Swab	0.0116269
High_-2_14	C: Bacteroidia	`C: Bacteroidia`~treatment * factor(Days.post.exposure.start, levels = comp) + (1 + treatment | treatment/tank/PIT.tag.num)	9.02554	302.666	Swab	0.0497539
High_-2_14	C: Bdellovibrionia	`C: Bdellovibrionia`~treatment * factor(Days.post.exposure.start, levels = comp) + (1 + treatment | treatment/tank/PIT.tag.num)	0.00804516	4.70823	Swab	0.996882
High_-2_14	C: Blastocatellia	`C: Blastocatellia`~treatment * factor(Days.post.exposure.start, levels = comp) + (1 + treatment | treatment/tank/PIT.tag.num)	-0.0140869	3.25589	Swab	0.974978
High_-2_14	C: Brevinematia	`C: Brevinematia`~treatment * factor(Days.post.exposure.start, levels = comp) + (1 + treatment | treatment/tank/PIT.tag.num)	0.000729714	0.706471	Swab	1
High_-2_14	C: Chlamydiae	`C: Chlamydiae`~treatment * factor(Days.post.exposure.start, levels = comp) + (1 + treatment | treatment/tank/PIT.tag.num)	0.15817	8.43781	Swab	0.308921
High_-2_14	C: Deinococci	`C: Deinococci`~treatment * factor(Days.post.exposure.start, levels = comp) + (1 + treatment | treatment/tank/PIT.tag.num)	0.002469	1.06275	Swab	0.99943
High_-2_14	C: Fimbriimonadia	`C: Fimbriimonadia`~treatment * factor(Days.post.exposure.start, levels = comp) + (1 + treatment | treatment/tank/PIT.tag.num)	-0.0126484	0.786891	Swab	0.469248
High_-2_14	C: Fusobacteriia	`C: Fusobacteriia`~treatment * factor(Days.post.exposure.start, levels = comp) + (1 + treatment | treatment/tank/PIT.tag.num)	4.65429	197.543	Swab	0.153176
High_-2_14	C: Gammaproteobacteria	`C: Gammaproteobacteria`~treatment * factor(Days.post.exposure.start, levels = comp) + (1 + treatment | treatment/tank/PIT.tag.num)	-14.4817	292.173	Swab	0.000320509
High_-2_14	C: Gracilibacteria	`C: Gracilibacteria`~treatment * factor(Days.post.exposure.start, levels = comp) + (1 + treatment | treatment/tank/PIT.tag.num)	0.0118062	11.8301	Swab	1
High_-2_14	C: Myxococcia	`C: Myxococcia`~treatment * factor(Days.post.exposure.start, levels = comp) + (1 + treatment | treatment/tank/PIT.tag.num)	0.01631	2.16835	Swab	0.899564
High_-2_14	C: Negativicutes	`C: Negativicutes`~treatment * factor(Days.post.exposure.start, levels = comp) + (1 + treatment | treatment/tank/PIT.tag.num)	0.022078	0.843887	Swab	0.104174
High_-2_14	C: OM190	`C: OM190`~treatment * factor(Days.post.exposure.start, levels = comp) + (1 + treatment | treatment/tank/PIT.tag.num)	0.00584395	1.35955	Swab	0.878141
High_-2_14	C: Planctomycetes	`C: Planctomycetes`~treatment * factor(Days.post.exposure.start, levels = comp) + (1 + treatment | treatment/tank/PIT.tag.num)	0.00667054	1.30276	Swab	0.889718
High_-2_14	C: Polyangia	`C: Polyangia`~treatment * factor(Days.post.exposure.start, levels = comp) + (1 + treatment | treatment/tank/PIT.tag.num)	-0.0257885	18.2503	Swab	1
High_-2_14	C: Vampirivibrionia	`C: Vampirivibrionia`~treatment * factor(Days.post.exposure.start, levels = comp) + (1 + treatment | treatment/tank/PIT.tag.num)	0.000851333	0.974421	Swab	0.964755
High_-2_14	C: Verrucomicrobiae	`C: Verrucomicrobiae`~treatment * factor(Days.post.exposure.start, levels = comp) + (1 + treatment | treatment/tank/PIT.tag.num)	-0.000576665	0.991483	Swab	0.993928
High_-2_14	F: Absconditabacteriales (SR1) Order	`F: Absconditabacteriales (SR1) Order`~treatment * factor(Days.post.exposure.start, levels = comp) + (1 + treatment | treatment/tank/PIT.tag.num)	-0.0037137	1.50354	Swab	0.999515
High_-2_14	F: Aeromonadaceae	`F: Aeromonadaceae`~treatment * factor(Days.post.exposure.start, levels = comp) + (1 + treatment | treatment/tank/PIT.tag.num)	-10.4776	355.483	Swab	0.0533452
High_-2_14	F: Alteromonadaceae	`F: Alteromonadaceae`~treatment * factor(Days.post.exposure.start, levels = comp) + (1 + treatment | treatment/tank/PIT.tag.num)	-0.112269	15.1771	Swab	0.919604
High_-2_14	F: Anaplasmataceae	`F: Anaplasmataceae`~treatment * factor(Days.post.exposure.start, levels = comp) + (1 + treatment | treatment/tank/PIT.tag.num)	0.059915	6.35844	Swab	0.810517
High_-2_14	F: Babeliales Order	`F: Babeliales Order`~treatment * factor(Days.post.exposure.start, levels = comp) + (1 + treatment | treatment/tank/PIT.tag.num)	-1.61477e-17	0.632654	Swab	1
High_-2_14	F: Bacillaceae	`F: Bacillaceae`~treatment * factor(Days.post.exposure.start, levels = comp) + (1 + treatment | treatment/tank/PIT.tag.num)	0.330077	13.2424	Swab	0.123585
High_-2_14	F: Bacilli Class	`F: Bacilli Class`~treatment * factor(Days.post.exposure.start, levels = comp) + (1 + treatment | treatment/tank/PIT.tag.num)	0.0175916	1.30209	Swab	0.576739
High_-2_14	F: Bacteria Kingdom	`F: Bacteria Kingdom`~treatment * factor(Days.post.exposure.start, levels = comp) + (1 + treatment | treatment/tank/PIT.tag.num)	0.0734657	1.97424	Swab	0.0116269
High_-2_14	F: Bacteriovoracaceae	`F: Bacteriovoracaceae`~treatment * factor(Days.post.exposure.start, levels = comp) + (1 + treatment | treatment/tank/PIT.tag.num)	0.00148035	4.66847	Swab	1
High_-2_14	F: Bdellovibrionaceae	`F: Bdellovibrionaceae`~treatment * factor(Days.post.exposure.start, levels = comp) + (1 + treatment | treatment/tank/PIT.tag.num)	0.022201	1.14089	Swab	0.32895
High_-2_14	F: Beijerinckiaceae	`F: Beijerinckiaceae`~treatment * factor(Days.post.exposure.start, levels = comp) + (1 + treatment | treatment/tank/PIT.tag.num)	0.00980798	3.63878	Swab	0.98994
High_-2_14	F: Blastocatellaceae	`F: Blastocatellaceae`~treatment * factor(Days.post.exposure.start, levels = comp) + (1 + treatment | treatment/tank/PIT.tag.num)	-0.0140869	3.25589	Swab	0.974978
High_-2_14	F: Brevinemataceae	`F: Brevinemataceae`~treatment * factor(Days.post.exposure.start, levels = comp) + (1 + treatment | treatment/tank/PIT.tag.num)	0.000729714	0.706471	Swab	1
High_-2_14	F: Burkholderiaceae	`F: Burkholderiaceae`~treatment * factor(Days.post.exposure.start, levels = comp) + (1 + treatment | treatment/tank/PIT.tag.num)	2.98719	147.761	Swab	0.250652
High_-2_14	F: Burkholderiales Incertae Sedis	`F: Burkholderiales Incertae Sedis`~treatment * factor(Days.post.exposure.start, levels = comp) + (1 + treatment | treatment/tank/PIT.tag.num)	0.123128	10.0177	Swab	0.641448
High_-2_14	F: Burkholderiales Order	`F: Burkholderiales Order`~treatment * factor(Days.post.exposure.start, levels = comp) + (1 + treatment | treatment/tank/PIT.tag.num)	-0.0257728	3.79013	Swab	0.907258
High_-2_14	F: Caulobacteraceae	`F: Caulobacteraceae`~treatment * factor(Days.post.exposure.start, levels = comp) + (1 + treatment | treatment/tank/PIT.tag.num)	-0.0205078	2.54755	Swab	0.849029
High_-2_14	F: Cellvibrionaceae	`F: Cellvibrionaceae`~treatment * factor(Days.post.exposure.start, levels = comp) + (1 + treatment | treatment/tank/PIT.tag.num)	-0.130854	57.5174	Swab	1
High_-2_14	F: Chitinibacteraceae	`F: Chitinibacteraceae`~treatment * factor(Days.post.exposure.start, levels = comp) + (1 + treatment | treatment/tank/PIT.tag.num)	-0.0023986	1.20854	Swab	0.906594
High_-2_14	F: Chitinophagaceae	`F: Chitinophagaceae`~treatment * factor(Days.post.exposure.start, levels = comp) + (1 + treatment | treatment/tank/PIT.tag.num)	0.0105351	6.14404	Swab	0.999871
High_-2_14	F: Chlamydiales Incertae Sedis	`F: Chlamydiales Incertae Sedis`~treatment * factor(Days.post.exposure.start, levels = comp) + (1 + treatment | treatment/tank/PIT.tag.num)	0.15817	8.43781	Swab	0.308921
High_-2_14	F: Chromobacteriaceae	`F: Chromobacteriaceae`~treatment * factor(Days.post.exposure.start, levels = comp) + (1 + treatment | treatment/tank/PIT.tag.num)	0.0447269	1.28049	Swab	0.0299649
High_-2_14	F: Comamonadaceae	`F: Comamonadaceae`~treatment * factor(Days.post.exposure.start, levels = comp) + (1 + treatment | treatment/tank/PIT.tag.num)	-8.64187	235.644	Swab	0.0113006
High_-2_14	F: Crocinitomicaceae	`F: Crocinitomicaceae`~treatment * factor(Days.post.exposure.start, levels = comp) + (1 + treatment | treatment/tank/PIT.tag.num)	-0.295814	7.68817	Swab	0.00954619
High_-2_14	F: Deinococcaceae	`F: Deinococcaceae`~treatment * factor(Days.post.exposure.start, levels = comp) + (1 + treatment | treatment/tank/PIT.tag.num)	0.002469	1.06275	Swab	0.99943
High_-2_14	F: Devosiaceae	`F: Devosiaceae`~treatment * factor(Days.post.exposure.start, levels = comp) + (1 + treatment | treatment/tank/PIT.tag.num)	-0.147075	5.04996	Swab	0.0730143
High_-2_14	F: Enterobacterales Order	`F: Enterobacterales Order`~treatment * factor(Days.post.exposure.start, levels = comp) + (1 + treatment | treatment/tank/PIT.tag.num)	-0.0352617	2.68347	Swab	0.593697
High_-2_14	F: Enterobacteriaceae	`F: Enterobacteriaceae`~treatment * factor(Days.post.exposure.start, levels = comp) + (1 + treatment | treatment/tank/PIT.tag.num)	0.341501	14.0531	Swab	0.139378
High_-2_14	F: Enterococcaceae	`F: Enterococcaceae`~treatment * factor(Days.post.exposure.start, levels = comp) + (1 + treatment | treatment/tank/PIT.tag.num)	0.0820837	2.92801	Swab	0.0756408
High_-2_14	F: Erysipelotrichaceae	`F: Erysipelotrichaceae`~treatment * factor(Days.post.exposure.start, levels = comp) + (1 + treatment | treatment/tank/PIT.tag.num)	-0.0132552	48.1434	Swab	1
High_-2_14	F: Fimbriimonadaceae	`F: Fimbriimonadaceae`~treatment * factor(Days.post.exposure.start, levels = comp) + (1 + treatment | treatment/tank/PIT.tag.num)	-0.0126484	0.786891	Swab	0.469248
High_-2_14	F: Flavobacteriaceae	`F: Flavobacteriaceae`~treatment * factor(Days.post.exposure.start, levels = comp) + (1 + treatment | treatment/tank/PIT.tag.num)	-6.31079	191.436	Swab	0.0261359
High_-2_14	F: Fusobacteriaceae	`F: Fusobacteriaceae`~treatment * factor(Days.post.exposure.start, levels = comp) + (1 + treatment | treatment/tank/PIT.tag.num)	4.65429	197.543	Swab	0.153176
High_-2_14	F: Gammaproteobacteria Class	`F: Gammaproteobacteria Class`~treatment * factor(Days.post.exposure.start, levels = comp) + (1 + treatment | treatment/tank/PIT.tag.num)	-0.0267909	0.963065	Swab	0.0952781
High_-2_14	F: Gemmataceae	`F: Gemmataceae`~treatment * factor(Days.post.exposure.start, levels = comp) + (1 + treatment | treatment/tank/PIT.tag.num)	0.00703539	1.29348	Swab	0.888519
High_-2_14	F: Gracilibacteria Class	`F: Gracilibacteria Class`~treatment * factor(Days.post.exposure.start, levels = comp) + (1 + treatment | treatment/tank/PIT.tag.num)	0.01546	11.5798	Swab	1
High_-2_14	F: Hyphomicrobiaceae	`F: Hyphomicrobiaceae`~treatment * factor(Days.post.exposure.start, levels = comp) + (1 + treatment | treatment/tank/PIT.tag.num)	0.0649105	5.26984	Swab	0.641259
High_-2_14	F: Isosphaeraceae	`F: Isosphaeraceae`~treatment * factor(Days.post.exposure.start, levels = comp) + (1 + treatment | treatment/tank/PIT.tag.num)	-0.0134267	0.686299	Swab	0.281601
High_-2_14	F: Lactobacillaceae	`F: Lactobacillaceae`~treatment * factor(Days.post.exposure.start, levels = comp) + (1 + treatment | treatment/tank/PIT.tag.num)	0.384666	14.9946	Swab	0.108912
High_-2_14	F: Legionellaceae	`F: Legionellaceae`~treatment * factor(Days.post.exposure.start, levels = comp) + (1 + treatment | treatment/tank/PIT.tag.num)	-0.00878011	4.57107	Swab	1
High_-2_14	F: Listeriaceae	`F: Listeriaceae`~treatment * factor(Days.post.exposure.start, levels = comp) + (1 + treatment | treatment/tank/PIT.tag.num)	0.0488673	2.14576	Swab	0.180753
High_-2_14	F: Methylophilaceae	`F: Methylophilaceae`~treatment * factor(Days.post.exposure.start, levels = comp) + (1 + treatment | treatment/tank/PIT.tag.num)	0.000277239	1.84874	Swab	1
High_-2_14	F: Micavibrionales Order	`F: Micavibrionales Order`~treatment * factor(Days.post.exposure.start, levels = comp) + (1 + treatment | treatment/tank/PIT.tag.num)	-0.00602257	0.972968	Swab	0.969645
High_-2_14	F: Microbacteriaceae	`F: Microbacteriaceae`~treatment * factor(Days.post.exposure.start, levels = comp) + (1 + treatment | treatment/tank/PIT.tag.num)	-0.0420648	1.02618	Swab	0.00571503
High_-2_14	F: Micrococcaceae	`F: Micrococcaceae`~treatment * factor(Days.post.exposure.start, levels = comp) + (1 + treatment | treatment/tank/PIT.tag.num)	0.00990505	0.768107	Swab	0.6811
High_-2_14	F: Microscillaceae	`F: Microscillaceae`~treatment * factor(Days.post.exposure.start, levels = comp) + (1 + treatment | treatment/tank/PIT.tag.num)	-0.0070879	1.85371	Swab	0.985902
High_-2_14	F: Moraxellaceae	`F: Moraxellaceae`~treatment * factor(Days.post.exposure.start, levels = comp) + (1 + treatment | treatment/tank/PIT.tag.num)	1.37021	108.21	Swab	0.616619
High_-2_14	F: Myxococcaceae	`F: Myxococcaceae`~treatment * factor(Days.post.exposure.start, levels = comp) + (1 + treatment | treatment/tank/PIT.tag.num)	0.01631	2.16835	Swab	0.899564
High_-2_14	F: NS11-12 marine group	`F: NS11-12 marine group`~treatment * factor(Days.post.exposure.start, levels = comp) + (1 + treatment | treatment/tank/PIT.tag.num)	-0.00574094	2.87868	Swab	1
High_-2_14	F: Nannocystaceae	`F: Nannocystaceae`~treatment * factor(Days.post.exposure.start, levels = comp) + (1 + treatment | treatment/tank/PIT.tag.num)	0.0180541	1.06343	Swab	0.404528
High_-2_14	F: Neisseriaceae	`F: Neisseriaceae`~treatment * factor(Days.post.exposure.start, levels = comp) + (1 + treatment | treatment/tank/PIT.tag.num)	-0.0659489	10.6597	Swab	0.956761
High_-2_14	F: Nitrosomonadaceae	`F: Nitrosomonadaceae`~treatment * factor(Days.post.exposure.start, levels = comp) + (1 + treatment | treatment/tank/PIT.tag.num)	0.00156928	1.53885	Swab	0.919295
High_-2_14	F: Nocardiaceae	`F: Nocardiaceae`~treatment * factor(Days.post.exposure.start, levels = comp) + (1 + treatment | treatment/tank/PIT.tag.num)	0.0238426	1.13137	Swab	0.298285
High_-2_14	F: OM190 Class	`F: OM190 Class`~treatment * factor(Days.post.exposure.start, levels = comp) + (1 + treatment | treatment/tank/PIT.tag.num)	0.00584395	1.35955	Swab	0.878141
High_-2_14	F: Obscuribacteraceae	`F: Obscuribacteraceae`~treatment * factor(Days.post.exposure.start, levels = comp) + (1 + treatment | treatment/tank/PIT.tag.num)	0.000851333	0.974421	Swab	0.964755
High_-2_14	F: Oxalobacteraceae	`F: Oxalobacteraceae`~treatment * factor(Days.post.exposure.start, levels = comp) + (1 + treatment | treatment/tank/PIT.tag.num)	0.523223	48.4798	Swab	0.732066
High_-2_14	F: Pasteurellaceae	`F: Pasteurellaceae`~treatment * factor(Days.post.exposure.start, levels = comp) + (1 + treatment | treatment/tank/PIT.tag.num)	0.0202136	0.839402	Swab	0.142598
High_-2_14	F: Polyangiaceae	`F: Polyangiaceae`~treatment * factor(Days.post.exposure.start, levels = comp) + (1 + treatment | treatment/tank/PIT.tag.num)	-0.0379216	18.1878	Swab	1
High_-2_14	F: Pseudomonadaceae	`F: Pseudomonadaceae`~treatment * factor(Days.post.exposure.start, levels = comp) + (1 + treatment | treatment/tank/PIT.tag.num)	-0.115104	120.227	Swab	1
High_-2_14	F: Rhizobiaceae	`F: Rhizobiaceae`~treatment * factor(Days.post.exposure.start, levels = comp) + (1 + treatment | treatment/tank/PIT.tag.num)	0.132324	25.1744	Swab	0.989397
High_-2_14	F: Rhodanobacteraceae	`F: Rhodanobacteraceae`~treatment * factor(Days.post.exposure.start, levels = comp) + (1 + treatment | treatment/tank/PIT.tag.num)	-0.00243238	0.773568	Swab	1
High_-2_14	F: Rhodobacteraceae	`F: Rhodobacteraceae`~treatment * factor(Days.post.exposure.start, levels = comp) + (1 + treatment | treatment/tank/PIT.tag.num)	-0.0802476	14.8625	Swab	0.993701
High_-2_14	F: Rhodocyclaceae	`F: Rhodocyclaceae`~treatment * factor(Days.post.exposure.start, levels = comp) + (1 + treatment | treatment/tank/PIT.tag.num)	-0.0544278	8.12703	Swab	0.957452
High_-2_14	F: Rickettsiaceae	`F: Rickettsiaceae`~treatment * factor(Days.post.exposure.start, levels = comp) + (1 + treatment | treatment/tank/PIT.tag.num)	0.0177904	1.8682	Swab	0.770898
High_-2_14	F: Saprospiraceae	`F: Saprospiraceae`~treatment * factor(Days.post.exposure.start, levels = comp) + (1 + treatment | treatment/tank/PIT.tag.num)	0.348691	8.43383	Swab	0.00374307
High_-2_14	F: Shewanellaceae	`F: Shewanellaceae`~treatment * factor(Days.post.exposure.start, levels = comp) + (1 + treatment | treatment/tank/PIT.tag.num)	0.0302007	1.95113	Swab	0.502496
High_-2_14	F: Sphingobacteriaceae	`F: Sphingobacteriaceae`~treatment * factor(Days.post.exposure.start, levels = comp) + (1 + treatment | treatment/tank/PIT.tag.num)	0.166252	4.07411	Swab	0.00554291
High_-2_14	F: Sphingomonadaceae	`F: Sphingomonadaceae`~treatment * factor(Days.post.exposure.start, levels = comp) + (1 + treatment | treatment/tank/PIT.tag.num)	-0.641717	43.3655	Swab	0.494404
High_-2_14	F: Spirosomaceae	`F: Spirosomaceae`~treatment * factor(Days.post.exposure.start, levels = comp) + (1 + treatment | treatment/tank/PIT.tag.num)	14.816	232.289	Swab	1.9948e-06
High_-2_14	F: Staphylococcaceae	`F: Staphylococcaceae`~treatment * factor(Days.post.exposure.start, levels = comp) + (1 + treatment | treatment/tank/PIT.tag.num)	0.123047	3.88802	Swab	0.0382767
High_-2_14	F: Streptococcaceae	`F: Streptococcaceae`~treatment * factor(Days.post.exposure.start, levels = comp) + (1 + treatment | treatment/tank/PIT.tag.num)	0.0496781	2.04256	Swab	0.142544
High_-2_14	F: Unknown Family	`F: Unknown Family`~treatment * factor(Days.post.exposure.start, levels = comp) + (1 + treatment | treatment/tank/PIT.tag.num)	-0.00152795	1.00863	Swab	0.998315
High_-2_14	F: Veillonellaceae	`F: Veillonellaceae`~treatment * factor(Days.post.exposure.start, levels = comp) + (1 + treatment | treatment/tank/PIT.tag.num)	0.022078	0.843887	Swab	0.104174
High_-2_14	F: Verrucomicrobiaceae	`F: Verrucomicrobiaceae`~treatment * factor(Days.post.exposure.start, levels = comp) + (1 + treatment | treatment/tank/PIT.tag.num)	-0.000576665	0.991483	Swab	0.993928
High_-2_14	F: Vibrionaceae	`F: Vibrionaceae`~treatment * factor(Days.post.exposure.start, levels = comp) + (1 + treatment | treatment/tank/PIT.tag.num)	-0.242296	6.8954	Swab	0.0169476
High_-2_14	F: Weeksellaceae	`F: Weeksellaceae`~treatment * factor(Days.post.exposure.start, levels = comp) + (1 + treatment | treatment/tank/PIT.tag.num)	0.143861	18.8212	Swab	0.926059
High_-2_14	F: Xanthobacteraceae	`F: Xanthobacteraceae`~treatment * factor(Days.post.exposure.start, levels = comp) + (1 + treatment | treatment/tank/PIT.tag.num)	0.00400751	1.52711	Swab	0.93352
High_-2_14	F: Xanthomonadaceae	`F: Xanthomonadaceae`~treatment * factor(Days.post.exposure.start, levels = comp) + (1 + treatment | treatment/tank/PIT.tag.num)	0.00271485	2.24862	Swab	1
High_-2_14	F: env.OPS 17	`F: env.OPS 17`~treatment * factor(Days.post.exposure.start, levels = comp) + (1 + treatment | treatment/tank/PIT.tag.num)	0.159627	32.8611	Swab	1
High_-2_14	G: Absconditabacteriales (SR1) Order	`G: Absconditabacteriales (SR1) Order`~treatment * factor(Days.post.exposure.start, levels = comp) + (1 + treatment | treatment/tank/PIT.tag.num)	-0.0037137	1.50354	Swab	0.999515
High_-2_14	G: Acidovorax	`G: Acidovorax`~treatment * factor(Days.post.exposure.start, levels = comp) + (1 + treatment | treatment/tank/PIT.tag.num)	0.0241721	1.98495	Swab	0.639452
High_-2_14	G: Acinetobacter	`G: Acinetobacter`~treatment * factor(Days.post.exposure.start, levels = comp) + (1 + treatment | treatment/tank/PIT.tag.num)	1.38064	108.217	Swab	0.610852
High_-2_14	G: Aeromonas	`G: Aeromonas`~treatment * factor(Days.post.exposure.start, levels = comp) + (1 + treatment | treatment/tank/PIT.tag.num)	-10.4801	355.509	Swab	0.0533279
High_-2_14	G: Alkanindiges	`G: Alkanindiges`~treatment * factor(Days.post.exposure.start, levels = comp) + (1 + treatment | treatment/tank/PIT.tag.num)	0.0133702	0.735424	Swab	0.346415
High_-2_14	G: Allorhizobium-Neorhizobium-Pararhizobium-Rhizobium	`G: Allorhizobium-Neorhizobium-Pararhizobium-Rhizobium`~treatment * factor(Days.post.exposure.start, levels = comp) + (1 + treatment | treatment/tank/PIT.tag.num)	0.114202	2.35256	Swab	0.00167708
High_-2_14	G: Aquabacterium	`G: Aquabacterium`~treatment * factor(Days.post.exposure.start, levels = comp) + (1 + treatment | treatment/tank/PIT.tag.num)	0.0895534	2.36834	Swab	0.0177117
High_-2_14	G: Arcicella	`G: Arcicella`~treatment * factor(Days.post.exposure.start, levels = comp) + (1 + treatment | treatment/tank/PIT.tag.num)	16.3703	215.627	Swab	9.35765e-09
High_-2_14	G: Arenimonas	`G: Arenimonas`~treatment * factor(Days.post.exposure.start, levels = comp) + (1 + treatment | treatment/tank/PIT.tag.num)	-0.00140072	1.33901	Swab	1
High_-2_14	G: Babeliales Order	`G: Babeliales Order`~treatment * factor(Days.post.exposure.start, levels = comp) + (1 + treatment | treatment/tank/PIT.tag.num)	-1.61477e-17	0.632654	Swab	1
High_-2_14	G: Bacilli Class	`G: Bacilli Class`~treatment * factor(Days.post.exposure.start, levels = comp) + (1 + treatment | treatment/tank/PIT.tag.num)	0.0175916	1.30209	Swab	0.576739
High_-2_14	G: Bacillus	`G: Bacillus`~treatment * factor(Days.post.exposure.start, levels = comp) + (1 + treatment | treatment/tank/PIT.tag.num)	0.330077	13.2424	Swab	0.123585
High_-2_14	G: Bacteria Kingdom	`G: Bacteria Kingdom`~treatment * factor(Days.post.exposure.start, levels = comp) + (1 + treatment | treatment/tank/PIT.tag.num)	0.0734657	1.97424	Swab	0.0116269
High_-2_14	G: Bacteriovorax	`G: Bacteriovorax`~treatment * factor(Days.post.exposure.start, levels = comp) + (1 + treatment | treatment/tank/PIT.tag.num)	0.00148035	4.66847	Swab	1
High_-2_14	G: Bdellovibrio	`G: Bdellovibrio`~treatment * factor(Days.post.exposure.start, levels = comp) + (1 + treatment | treatment/tank/PIT.tag.num)	0.022201	1.14089	Swab	0.32895
High_-2_14	G: Blastocatellaceae Family	`G: Blastocatellaceae Family`~treatment * factor(Days.post.exposure.start, levels = comp) + (1 + treatment | treatment/tank/PIT.tag.num)	0.0212532	0.990532	Swab	0.237475
High_-2_14	G: Bosea	`G: Bosea`~treatment * factor(Days.post.exposure.start, levels = comp) + (1 + treatment | treatment/tank/PIT.tag.num)	-0.00109326	3.46379	Swab	0.999171
High_-2_14	G: Bradyrhizobium	`G: Bradyrhizobium`~treatment * factor(Days.post.exposure.start, levels = comp) + (1 + treatment | treatment/tank/PIT.tag.num)	0.00400751	1.52711	Swab	0.93352
High_-2_14	G: Brevifollis	`G: Brevifollis`~treatment * factor(Days.post.exposure.start, levels = comp) + (1 + treatment | treatment/tank/PIT.tag.num)	-0.000576665	0.991483	Swab	0.993928
High_-2_14	G: Brevinema	`G: Brevinema`~treatment * factor(Days.post.exposure.start, levels = comp) + (1 + treatment | treatment/tank/PIT.tag.num)	0.000729714	0.706471	Swab	1
High_-2_14	G: Brevundimonas	`G: Brevundimonas`~treatment * factor(Days.post.exposure.start, levels = comp) + (1 + treatment | treatment/tank/PIT.tag.num)	-0.0114676	1.54747	Swab	0.806097
High_-2_14	G: Burkholderiales Order	`G: Burkholderiales Order`~treatment * factor(Days.post.exposure.start, levels = comp) + (1 + treatment | treatment/tank/PIT.tag.num)	-0.0257728	3.79013	Swab	0.907258
High_-2_14	G: Buttiauxella	`G: Buttiauxella`~treatment * factor(Days.post.exposure.start, levels = comp) + (1 + treatment | treatment/tank/PIT.tag.num)	0.0471306	4.23138	Swab	0.709597
High_-2_14	G: Candidatus Branchiomonas	`G: Candidatus Branchiomonas`~treatment * factor(Days.post.exposure.start, levels = comp) + (1 + treatment | treatment/tank/PIT.tag.num)	0.123128	10.0177	Swab	0.641448
High_-2_14	G: Candidatus Nostocoida	`G: Candidatus Nostocoida`~treatment * factor(Days.post.exposure.start, levels = comp) + (1 + treatment | treatment/tank/PIT.tag.num)	-0.0134267	0.686299	Swab	0.281601
High_-2_14	G: Candidatus Ovatusbacter	`G: Candidatus Ovatusbacter`~treatment * factor(Days.post.exposure.start, levels = comp) + (1 + treatment | treatment/tank/PIT.tag.num)	-0.00152795	1.00863	Swab	0.998315
High_-2_14	G: Candidatus Piscichlamydia	`G: Candidatus Piscichlamydia`~treatment * factor(Days.post.exposure.start, levels = comp) + (1 + treatment | treatment/tank/PIT.tag.num)	0.15817	8.43781	Swab	0.308921
High_-2_14	G: Cellvibrio	`G: Cellvibrio`~treatment * factor(Days.post.exposure.start, levels = comp) + (1 + treatment | treatment/tank/PIT.tag.num)	-0.130854	57.5174	Swab	1
High_-2_14	G: Cetobacterium	`G: Cetobacterium`~treatment * factor(Days.post.exposure.start, levels = comp) + (1 + treatment | treatment/tank/PIT.tag.num)	4.65429	197.543	Swab	0.153176
High_-2_14	G: Chitinophagaceae Family	`G: Chitinophagaceae Family`~treatment * factor(Days.post.exposure.start, levels = comp) + (1 + treatment | treatment/tank/PIT.tag.num)	0.0231168	1.61664	Swab	0.532357
High_-2_14	G: Chryseobacterium	`G: Chryseobacterium`~treatment * factor(Days.post.exposure.start, levels = comp) + (1 + treatment | treatment/tank/PIT.tag.num)	0.143845	18.8203	Swab	0.926218
High_-2_14	G: Cloacibacterium	`G: Cloacibacterium`~treatment * factor(Days.post.exposure.start, levels = comp) + (1 + treatment | treatment/tank/PIT.tag.num)	0.000972952	0.847776	Swab	0.846729
High_-2_14	G: Comamonadaceae Family	`G: Comamonadaceae Family`~treatment * factor(Days.post.exposure.start, levels = comp) + (1 + treatment | treatment/tank/PIT.tag.num)	-0.0599595	18.7374	Swab	0.999462
High_-2_14	G: Crenobacter	`G: Crenobacter`~treatment * factor(Days.post.exposure.start, levels = comp) + (1 + treatment | treatment/tank/PIT.tag.num)	0.0447269	1.28049	Swab	0.0299649
High_-2_14	G: Cupriavidus	`G: Cupriavidus`~treatment * factor(Days.post.exposure.start, levels = comp) + (1 + treatment | treatment/tank/PIT.tag.num)	0.00958305	2.4094	Swab	0.999465
High_-2_14	G: DSSD61	`G: DSSD61`~treatment * factor(Days.post.exposure.start, levels = comp) + (1 + treatment | treatment/tank/PIT.tag.num)	0.0148343	0.753904	Swab	0.298197
High_-2_14	G: Dechloromonas	`G: Dechloromonas`~treatment * factor(Days.post.exposure.start, levels = comp) + (1 + treatment | treatment/tank/PIT.tag.num)	-0.0493799	3.24852	Swab	0.478774
High_-2_14	G: Deinococcus	`G: Deinococcus`~treatment * factor(Days.post.exposure.start, levels = comp) + (1 + treatment | treatment/tank/PIT.tag.num)	0.002469	1.06275	Swab	0.99943
High_-2_14	G: Devosia	`G: Devosia`~treatment * factor(Days.post.exposure.start, levels = comp) + (1 + treatment | treatment/tank/PIT.tag.num)	-0.147075	5.04996	Swab	0.0730143
High_-2_14	G: Duganella	`G: Duganella`~treatment * factor(Days.post.exposure.start, levels = comp) + (1 + treatment | treatment/tank/PIT.tag.num)	0.090903	11.8782	Swab	0.924643
High_-2_14	G: Dyadobacter	`G: Dyadobacter`~treatment * factor(Days.post.exposure.start, levels = comp) + (1 + treatment | treatment/tank/PIT.tag.num)	0.0640161	4.6035	Swab	0.554283
High_-2_14	G: Ellin6067	`G: Ellin6067`~treatment * factor(Days.post.exposure.start, levels = comp) + (1 + treatment | treatment/tank/PIT.tag.num)	-0.00439136	1.4425	Swab	0.958489
High_-2_14	G: Emticicia	`G: Emticicia`~treatment * factor(Days.post.exposure.start, levels = comp) + (1 + treatment | treatment/tank/PIT.tag.num)	0.192025	24.8121	Swab	0.918059
High_-2_14	G: Ensifer	`G: Ensifer`~treatment * factor(Days.post.exposure.start, levels = comp) + (1 + treatment | treatment/tank/PIT.tag.num)	0.331664	23.229	Swab	0.523462
High_-2_14	G: Enterobacterales Order	`G: Enterobacterales Order`~treatment * factor(Days.post.exposure.start, levels = comp) + (1 + treatment | treatment/tank/PIT.tag.num)	-0.0352617	2.68347	Swab	0.593697
High_-2_14	G: Enterococcus	`G: Enterococcus`~treatment * factor(Days.post.exposure.start, levels = comp) + (1 + treatment | treatment/tank/PIT.tag.num)	0.0820837	2.92801	Swab	0.0756408
High_-2_14	G: Ferribacterium	`G: Ferribacterium`~treatment * factor(Days.post.exposure.start, levels = comp) + (1 + treatment | treatment/tank/PIT.tag.num)	0.00835231	1.00433	Swab	0.832915
High_-2_14	G: Fimbriiglobus	`G: Fimbriiglobus`~treatment * factor(Days.post.exposure.start, levels = comp) + (1 + treatment | treatment/tank/PIT.tag.num)	-0.0019459	0.874595	Swab	1
High_-2_14	G: Fimbriimonadaceae Family	`G: Fimbriimonadaceae Family`~treatment * factor(Days.post.exposure.start, levels = comp) + (1 + treatment | treatment/tank/PIT.tag.num)	-0.0126484	0.786891	Swab	0.469248
High_-2_14	G: Flavobacterium	`G: Flavobacterium`~treatment * factor(Days.post.exposure.start, levels = comp) + (1 + treatment | treatment/tank/PIT.tag.num)	-6.31079	191.436	Swab	0.0261359
High_-2_14	G: Flectobacillus	`G: Flectobacillus`~treatment * factor(Days.post.exposure.start, levels = comp) + (1 + treatment | treatment/tank/PIT.tag.num)	-1.81035	93.7882	Swab	0.2847
High_-2_14	G: Fluviicola	`G: Fluviicola`~treatment * factor(Days.post.exposure.start, levels = comp) + (1 + treatment | treatment/tank/PIT.tag.num)	-0.295814	7.68817	Swab	0.00954619
High_-2_14	G: Gammaproteobacteria Class	`G: Gammaproteobacteria Class`~treatment * factor(Days.post.exposure.start, levels = comp) + (1 + treatment | treatment/tank/PIT.tag.num)	-0.0267909	0.963065	Swab	0.0952781
High_-2_14	G: Gemmata	`G: Gemmata`~treatment * factor(Days.post.exposure.start, levels = comp) + (1 + treatment | treatment/tank/PIT.tag.num)	0.00721254	1.28174	Swab	0.887037
High_-2_14	G: Gemmataceae Family	`G: Gemmataceae Family`~treatment * factor(Days.post.exposure.start, levels = comp) + (1 + treatment | treatment/tank/PIT.tag.num)	-0.010216	0.862319	Swab	0.660841
High_-2_14	G: Gemmobacter	`G: Gemmobacter`~treatment * factor(Days.post.exposure.start, levels = comp) + (1 + treatment | treatment/tank/PIT.tag.num)	-0.0979386	3.31428	Swab	0.0575951
High_-2_14	G: Gracilibacteria Class	`G: Gracilibacteria Class`~treatment * factor(Days.post.exposure.start, levels = comp) + (1 + treatment | treatment/tank/PIT.tag.num)	0.01546	11.5798	Swab	1
High_-2_14	G: Haemophilus	`G: Haemophilus`~treatment * factor(Days.post.exposure.start, levels = comp) + (1 + treatment | treatment/tank/PIT.tag.num)	0.0202136	0.839402	Swab	0.142598
High_-2_14	G: Hydrogenophaga	`G: Hydrogenophaga`~treatment * factor(Days.post.exposure.start, levels = comp) + (1 + treatment | treatment/tank/PIT.tag.num)	0.106101	6.48428	Swab	0.422366
High_-2_14	G: Hyphomicrobium	`G: Hyphomicrobium`~treatment * factor(Days.post.exposure.start, levels = comp) + (1 + treatment | treatment/tank/PIT.tag.num)	0.0648948	5.2646	Swab	0.640833
High_-2_14	G: Ideonella	`G: Ideonella`~treatment * factor(Days.post.exposure.start, levels = comp) + (1 + treatment | treatment/tank/PIT.tag.num)	-0.00109769	0.666477	Swab	1
High_-2_14	G: Inhella	`G: Inhella`~treatment * factor(Days.post.exposure.start, levels = comp) + (1 + treatment | treatment/tank/PIT.tag.num)	0.00123591	1.03861	Swab	0.969361
High_-2_14	G: Iodobacter	`G: Iodobacter`~treatment * factor(Days.post.exposure.start, levels = comp) + (1 + treatment | treatment/tank/PIT.tag.num)	-0.0023986	1.20854	Swab	0.906594
High_-2_14	G: Janthinobacterium	`G: Janthinobacterium`~treatment * factor(Days.post.exposure.start, levels = comp) + (1 + treatment | treatment/tank/PIT.tag.num)	-0.000525708	23.3235	Swab	1
High_-2_14	G: Klebsiella	`G: Klebsiella`~treatment * factor(Days.post.exposure.start, levels = comp) + (1 + treatment | treatment/tank/PIT.tag.num)	0.0317805	9.05386	Swab	0.998646
High_-2_14	G: Kocuria	`G: Kocuria`~treatment * factor(Days.post.exposure.start, levels = comp) + (1 + treatment | treatment/tank/PIT.tag.num)	0.00348017	0.703126	Swab	0.981494
High_-2_14	G: Lactococcus	`G: Lactococcus`~treatment * factor(Days.post.exposure.start, levels = comp) + (1 + treatment | treatment/tank/PIT.tag.num)	-0.00843225	1.06285	Swab	0.791452
High_-2_14	G: Legionella	`G: Legionella`~treatment * factor(Days.post.exposure.start, levels = comp) + (1 + treatment | treatment/tank/PIT.tag.num)	-0.00878011	4.57107	Swab	1
High_-2_14	G: Leptothrix	`G: Leptothrix`~treatment * factor(Days.post.exposure.start, levels = comp) + (1 + treatment | treatment/tank/PIT.tag.num)	0.0449467	2.56804	Swab	0.370929
High_-2_14	G: Limnohabitans	`G: Limnohabitans`~treatment * factor(Days.post.exposure.start, levels = comp) + (1 + treatment | treatment/tank/PIT.tag.num)	0.0306584	15.9655	Swab	0.999966
High_-2_14	G: Limosilactobacillus	`G: Limosilactobacillus`~treatment * factor(Days.post.exposure.start, levels = comp) + (1 + treatment | treatment/tank/PIT.tag.num)	0.384666	14.9946	Swab	0.108912
High_-2_14	G: Listeria	`G: Listeria`~treatment * factor(Days.post.exposure.start, levels = comp) + (1 + treatment | treatment/tank/PIT.tag.num)	0.0488673	2.14576	Swab	0.180753
High_-2_14	G: Luteimonas	`G: Luteimonas`~treatment * factor(Days.post.exposure.start, levels = comp) + (1 + treatment | treatment/tank/PIT.tag.num)	0.000662985	0.836902	Swab	1
High_-2_14	G: Massilia	`G: Massilia`~treatment * factor(Days.post.exposure.start, levels = comp) + (1 + treatment | treatment/tank/PIT.tag.num)	-0.0524583	9.66133	Swab	0.994018
High_-2_14	G: Methylobacterium-Methylorubrum	`G: Methylobacterium-Methylorubrum`~treatment * factor(Days.post.exposure.start, levels = comp) + (1 + treatment | treatment/tank/PIT.tag.num)	0.0109602	0.99174	Swab	0.708432
High_-2_14	G: Methylophilus	`G: Methylophilus`~treatment * factor(Days.post.exposure.start, levels = comp) + (1 + treatment | treatment/tank/PIT.tag.num)	0.000277239	1.84874	Swab	1
High_-2_14	G: Micavibrionales Order	`G: Micavibrionales Order`~treatment * factor(Days.post.exposure.start, levels = comp) + (1 + treatment | treatment/tank/PIT.tag.num)	-0.00602257	0.972968	Swab	0.969645
High_-2_14	G: Microbacterium	`G: Microbacterium`~treatment * factor(Days.post.exposure.start, levels = comp) + (1 + treatment | treatment/tank/PIT.tag.num)	-0.0420648	1.02618	Swab	0.00571503
High_-2_14	G: Microscillaceae Family	`G: Microscillaceae Family`~treatment * factor(Days.post.exposure.start, levels = comp) + (1 + treatment | treatment/tank/PIT.tag.num)	-0.0070879	1.85371	Swab	0.985902
High_-2_14	G: NS11-12 marine group Family	`G: NS11-12 marine group Family`~treatment * factor(Days.post.exposure.start, levels = comp) + (1 + treatment | treatment/tank/PIT.tag.num)	-0.00574094	2.87868	Swab	1
High_-2_14	G: Nannocystis	`G: Nannocystis`~treatment * factor(Days.post.exposure.start, levels = comp) + (1 + treatment | treatment/tank/PIT.tag.num)	0.0180541	1.06343	Swab	0.404528
High_-2_14	G: Neisseriaceae Family	`G: Neisseriaceae Family`~treatment * factor(Days.post.exposure.start, levels = comp) + (1 + treatment | treatment/tank/PIT.tag.num)	-0.00343933	1.45926	Swab	0.999303
High_-2_14	G: Neorickettsia	`G: Neorickettsia`~treatment * factor(Days.post.exposure.start, levels = comp) + (1 + treatment | treatment/tank/PIT.tag.num)	0.059915	6.35844	Swab	0.810517
High_-2_14	G: Nocardia	`G: Nocardia`~treatment * factor(Days.post.exposure.start, levels = comp) + (1 + treatment | treatment/tank/PIT.tag.num)	0.0187519	1.0525	Swab	0.381372
High_-2_14	G: Noviherbaspirillum	`G: Noviherbaspirillum`~treatment * factor(Days.post.exposure.start, levels = comp) + (1 + treatment | treatment/tank/PIT.tag.num)	0.00633726	3.0495	Swab	0.999131
High_-2_14	G: Novosphingobium	`G: Novosphingobium`~treatment * factor(Days.post.exposure.start, levels = comp) + (1 + treatment | treatment/tank/PIT.tag.num)	0.00534077	3.443	Swab	0.997477
High_-2_14	G: OM190 Class	`G: OM190 Class`~treatment * factor(Days.post.exposure.start, levels = comp) + (1 + treatment | treatment/tank/PIT.tag.num)	0.00584395	1.35955	Swab	0.878141
High_-2_14	G: Obscuribacteraceae Family	`G: Obscuribacteraceae Family`~treatment * factor(Days.post.exposure.start, levels = comp) + (1 + treatment | treatment/tank/PIT.tag.num)	0.000851333	0.974421	Swab	0.964755
High_-2_14	G: Oxalobacteraceae Family	`G: Oxalobacteraceae Family`~treatment * factor(Days.post.exposure.start, levels = comp) + (1 + treatment | treatment/tank/PIT.tag.num)	-0.0203117	3.61275	Swab	0.98804
High_-2_14	G: P3OB-42	`G: P3OB-42`~treatment * factor(Days.post.exposure.start, levels = comp) + (1 + treatment | treatment/tank/PIT.tag.num)	0.01631	2.16835	Swab	0.899564
High_-2_14	G: Pajaroellobacter	`G: Pajaroellobacter`~treatment * factor(Days.post.exposure.start, levels = comp) + (1 + treatment | treatment/tank/PIT.tag.num)	-0.0379216	18.1878	Swab	1
High_-2_14	G: Parasediminibacterium	`G: Parasediminibacterium`~treatment * factor(Days.post.exposure.start, levels = comp) + (1 + treatment | treatment/tank/PIT.tag.num)	-0.0123528	5.8176	Swab	1
High_-2_14	G: Paucibacter	`G: Paucibacter`~treatment * factor(Days.post.exposure.start, levels = comp) + (1 + treatment | treatment/tank/PIT.tag.num)	-0.11791	8.70396	Swab	0.565819
High_-2_14	G: Pedobacter	`G: Pedobacter`~treatment * factor(Days.post.exposure.start, levels = comp) + (1 + treatment | treatment/tank/PIT.tag.num)	0.166252	4.07411	Swab	0.00554291
High_-2_14	G: Pedomicrobium	`G: Pedomicrobium`~treatment * factor(Days.post.exposure.start, levels = comp) + (1 + treatment | treatment/tank/PIT.tag.num)	0.00145943	0.838749	Swab	0.969676
High_-2_14	G: Phenylobacterium	`G: Phenylobacterium`~treatment * factor(Days.post.exposure.start, levels = comp) + (1 + treatment | treatment/tank/PIT.tag.num)	-0.0141575	2.13851	Swab	0.913762
High_-2_14	G: Piscinibacter	`G: Piscinibacter`~treatment * factor(Days.post.exposure.start, levels = comp) + (1 + treatment | treatment/tank/PIT.tag.num)	0.00120683	0.919083	Swab	0.920444
High_-2_14	G: Plot4-2H12	`G: Plot4-2H12`~treatment * factor(Days.post.exposure.start, levels = comp) + (1 + treatment | treatment/tank/PIT.tag.num)	0.00555155	0.776114	Swab	0.887435
High_-2_14	G: Polaromonas	`G: Polaromonas`~treatment * factor(Days.post.exposure.start, levels = comp) + (1 + treatment | treatment/tank/PIT.tag.num)	0.0311135	3.67996	Swab	0.870097
High_-2_14	G: Polynucleobacter	`G: Polynucleobacter`~treatment * factor(Days.post.exposure.start, levels = comp) + (1 + treatment | treatment/tank/PIT.tag.num)	2.97761	147.877	Swab	0.253259
High_-2_14	G: Pseudarthrobacter	`G: Pseudarthrobacter`~treatment * factor(Days.post.exposure.start, levels = comp) + (1 + treatment | treatment/tank/PIT.tag.num)	0.0179996	0.618083	Swab	0.0579624
High_-2_14	G: Pseudomonas	`G: Pseudomonas`~treatment * factor(Days.post.exposure.start, levels = comp) + (1 + treatment | treatment/tank/PIT.tag.num)	-0.115104	120.227	Swab	1
High_-2_14	G: Pseudorhodobacter	`G: Pseudorhodobacter`~treatment * factor(Days.post.exposure.start, levels = comp) + (1 + treatment | treatment/tank/PIT.tag.num)	-0.0265208	5.71561	Swab	0.997434
High_-2_14	G: Pseudorhodoferax	`G: Pseudorhodoferax`~treatment * factor(Days.post.exposure.start, levels = comp) + (1 + treatment | treatment/tank/PIT.tag.num)	0.00145943	0.669897	Swab	1
High_-2_14	G: Pseudoxanthomonas	`G: Pseudoxanthomonas`~treatment * factor(Days.post.exposure.start, levels = comp) + (1 + treatment | treatment/tank/PIT.tag.num)	-0.000243238	0.687371	Swab	1
High_-2_14	G: Psychrobacter	`G: Psychrobacter`~treatment * factor(Days.post.exposure.start, levels = comp) + (1 + treatment | treatment/tank/PIT.tag.num)	-0.0384798	0.991364	Swab	0.0112016
High_-2_14	G: Ramlibacter	`G: Ramlibacter`~treatment * factor(Days.post.exposure.start, levels = comp) + (1 + treatment | treatment/tank/PIT.tag.num)	0.0113835	0.967346	Swab	0.674221
High_-2_14	G: Rheinheimera	`G: Rheinheimera`~treatment * factor(Days.post.exposure.start, levels = comp) + (1 + treatment | treatment/tank/PIT.tag.num)	-0.112269	15.1771	Swab	0.919604
High_-2_14	G: Rhizobacter	`G: Rhizobacter`~treatment * factor(Days.post.exposure.start, levels = comp) + (1 + treatment | treatment/tank/PIT.tag.num)	-0.0016242	9.68266	Swab	1
High_-2_14	G: Rhizobiaceae Family	`G: Rhizobiaceae Family`~treatment * factor(Days.post.exposure.start, levels = comp) + (1 + treatment | treatment/tank/PIT.tag.num)	-0.00397816	1.63484	Swab	0.967326
High_-2_14	G: Rhizorhapis	`G: Rhizorhapis`~treatment * factor(Days.post.exposure.start, levels = comp) + (1 + treatment | treatment/tank/PIT.tag.num)	-0.0780611	8.45061	Swab	0.828193
High_-2_14	G: Rhodanobacteraceae Family	`G: Rhodanobacteraceae Family`~treatment * factor(Days.post.exposure.start, levels = comp) + (1 + treatment | treatment/tank/PIT.tag.num)	-0.00243238	0.773568	Swab	1
High_-2_14	G: Rhodobacter	`G: Rhodobacter`~treatment * factor(Days.post.exposure.start, levels = comp) + (1 + treatment | treatment/tank/PIT.tag.num)	0.0442118	11.2032	Swab	0.999808
High_-2_14	G: Rhodococcus	`G: Rhodococcus`~treatment * factor(Days.post.exposure.start, levels = comp) + (1 + treatment | treatment/tank/PIT.tag.num)	0.0165979	0.739641	Swab	0.202133
High_-2_14	G: Rhodoferax	`G: Rhodoferax`~treatment * factor(Days.post.exposure.start, levels = comp) + (1 + treatment | treatment/tank/PIT.tag.num)	1.08089	61.8922	Swab	0.362569
High_-2_14	G: Rickettsiaceae Family	`G: Rickettsiaceae Family`~treatment * factor(Days.post.exposure.start, levels = comp) + (1 + treatment | treatment/tank/PIT.tag.num)	0.0177904	1.8682	Swab	0.770898
High_-2_14	G: Roseateles	`G: Roseateles`~treatment * factor(Days.post.exposure.start, levels = comp) + (1 + treatment | treatment/tank/PIT.tag.num)	3.15978	94.1614	Swab	0.0230004
High_-2_14	G: Rothia	`G: Rothia`~treatment * factor(Days.post.exposure.start, levels = comp) + (1 + treatment | treatment/tank/PIT.tag.num)	0.0191811	0.728618	Swab	0.105403
High_-2_14	G: Salmonella	`G: Salmonella`~treatment * factor(Days.post.exposure.start, levels = comp) + (1 + treatment | treatment/tank/PIT.tag.num)	0.26259	9.02025	Swab	0.058072
High_-2_14	G: Saprospiraceae Family	`G: Saprospiraceae Family`~treatment * factor(Days.post.exposure.start, levels = comp) + (1 + treatment | treatment/tank/PIT.tag.num)	0.348691	8.43383	Swab	0.00374307
High_-2_14	G: Shewanella	`G: Shewanella`~treatment * factor(Days.post.exposure.start, levels = comp) + (1 + treatment | treatment/tank/PIT.tag.num)	0.0302007	1.95113	Swab	0.502496
High_-2_14	G: Shinella	`G: Shinella`~treatment * factor(Days.post.exposure.start, levels = comp) + (1 + treatment | treatment/tank/PIT.tag.num)	-0.309927	5.45856	Swab	4.97682e-05
High_-2_14	G: Simonsiella	`G: Simonsiella`~treatment * factor(Days.post.exposure.start, levels = comp) + (1 + treatment | treatment/tank/PIT.tag.num)	-0.0625095	10.5314	Swab	0.962755
High_-2_14	G: Sphaerotilus	`G: Sphaerotilus`~treatment * factor(Days.post.exposure.start, levels = comp) + (1 + treatment | treatment/tank/PIT.tag.num)	-13.0328	205.489	Swab	2.35611e-06
High_-2_14	G: Sphingobium	`G: Sphingobium`~treatment * factor(Days.post.exposure.start, levels = comp) + (1 + treatment | treatment/tank/PIT.tag.num)	-0.352915	30.4469	Swab	0.682355
High_-2_14	G: Sphingomonas	`G: Sphingomonas`~treatment * factor(Days.post.exposure.start, levels = comp) + (1 + treatment | treatment/tank/PIT.tag.num)	0.0131662	13.9061	Swab	1
High_-2_14	G: Sphingopyxis	`G: Sphingopyxis`~treatment * factor(Days.post.exposure.start, levels = comp) + (1 + treatment | treatment/tank/PIT.tag.num)	-0.229755	8.74227	Swab	0.105354
High_-2_14	G: Staphylococcus	`G: Staphylococcus`~treatment * factor(Days.post.exposure.start, levels = comp) + (1 + treatment | treatment/tank/PIT.tag.num)	0.123047	3.88802	Swab	0.0382767
High_-2_14	G: Stenotrophobacter	`G: Stenotrophobacter`~treatment * factor(Days.post.exposure.start, levels = comp) + (1 + treatment | treatment/tank/PIT.tag.num)	-0.0353401	2.99838	Swab	0.675888
High_-2_14	G: Stenotrophomonas	`G: Stenotrophomonas`~treatment * factor(Days.post.exposure.start, levels = comp) + (1 + treatment | treatment/tank/PIT.tag.num)	0.00362503	1.65954	Swab	1
High_-2_14	G: Streptococcus	`G: Streptococcus`~treatment * factor(Days.post.exposure.start, levels = comp) + (1 + treatment | treatment/tank/PIT.tag.num)	0.0504941	2.02005	Swab	0.122424
High_-2_14	G: Terrimonas	`G: Terrimonas`~treatment * factor(Days.post.exposure.start, levels = comp) + (1 + treatment | treatment/tank/PIT.tag.num)	-0.019459	0.759261	Swab	0.111526
High_-2_14	G: Tolumonas	`G: Tolumonas`~treatment * factor(Days.post.exposure.start, levels = comp) + (1 + treatment | treatment/tank/PIT.tag.num)	0.00505107	0.768843	Swab	0.899754
High_-2_14	G: Undibacterium	`G: Undibacterium`~treatment * factor(Days.post.exposure.start, levels = comp) + (1 + treatment | treatment/tank/PIT.tag.num)	0.499279	27.0297	Swab	0.322136
High_-2_14	G: Variovorax	`G: Variovorax`~treatment * factor(Days.post.exposure.start, levels = comp) + (1 + treatment | treatment/tank/PIT.tag.num)	0.015324	1.15805	Swab	0.584584
High_-2_14	G: Veillonella	`G: Veillonella`~treatment * factor(Days.post.exposure.start, levels = comp) + (1 + treatment | treatment/tank/PIT.tag.num)	0.022078	0.843887	Swab	0.104174
High_-2_14	G: Vibrionaceae Family	`G: Vibrionaceae Family`~treatment * factor(Days.post.exposure.start, levels = comp) + (1 + treatment | treatment/tank/PIT.tag.num)	-0.242296	6.8954	Swab	0.0169476
High_-2_14	G: ZOR0006	`G: ZOR0006`~treatment * factor(Days.post.exposure.start, levels = comp) + (1 + treatment | treatment/tank/PIT.tag.num)	-0.0132552	48.1434	Swab	1
High_-2_14	G: Zoogloea	`G: Zoogloea`~treatment * factor(Days.post.exposure.start, levels = comp) + (1 + treatment | treatment/tank/PIT.tag.num)	-0.0114243	6.85992	Swab	1
High_-2_14	G: [Agitococcus] lubricus group	`G: [Agitococcus] lubricus group`~treatment * factor(Days.post.exposure.start, levels = comp) + (1 + treatment | treatment/tank/PIT.tag.num)	0.0103075	1.97903	Swab	0.973764
High_-2_14	G: env.OPS 17 Family	`G: env.OPS 17 Family`~treatment * factor(Days.post.exposure.start, levels = comp) + (1 + treatment | treatment/tank/PIT.tag.num)	0.159627	32.8611	Swab	1
High_-2_14	G: oc32	`G: oc32`~treatment * factor(Days.post.exposure.start, levels = comp) + (1 + treatment | treatment/tank/PIT.tag.num)	-0.00389181	0.766884	Swab	1
High_-2_14	O: Absconditabacteriales (SR1)	`O: Absconditabacteriales (SR1)`~treatment * factor(Days.post.exposure.start, levels = comp) + (1 + treatment | treatment/tank/PIT.tag.num)	-0.0037137	1.50354	Swab	0.999515
High_-2_14	O: Babeliales	`O: Babeliales`~treatment * factor(Days.post.exposure.start, levels = comp) + (1 + treatment | treatment/tank/PIT.tag.num)	-1.61477e-17	0.632654	Swab	1
High_-2_14	O: Bacillales	`O: Bacillales`~treatment * factor(Days.post.exposure.start, levels = comp) + (1 + treatment | treatment/tank/PIT.tag.num)	0.330077	13.2424	Swab	0.123585
High_-2_14	O: Bacilli Class	`O: Bacilli Class`~treatment * factor(Days.post.exposure.start, levels = comp) + (1 + treatment | treatment/tank/PIT.tag.num)	0.0175916	1.30209	Swab	0.576739
High_-2_14	O: Bacteria Kingdom	`O: Bacteria Kingdom`~treatment * factor(Days.post.exposure.start, levels = comp) + (1 + treatment | treatment/tank/PIT.tag.num)	0.0734657	1.97424	Swab	0.0116269
High_-2_14	O: Bacteriovoracales	`O: Bacteriovoracales`~treatment * factor(Days.post.exposure.start, levels = comp) + (1 + treatment | treatment/tank/PIT.tag.num)	0.00148035	4.66847	Swab	1
High_-2_14	O: Bdellovibrionales	`O: Bdellovibrionales`~treatment * factor(Days.post.exposure.start, levels = comp) + (1 + treatment | treatment/tank/PIT.tag.num)	0.022201	1.14089	Swab	0.32895
High_-2_14	O: Blastocatellales	`O: Blastocatellales`~treatment * factor(Days.post.exposure.start, levels = comp) + (1 + treatment | treatment/tank/PIT.tag.num)	-0.0140869	3.25589	Swab	0.974978
High_-2_14	O: Brevinematales	`O: Brevinematales`~treatment * factor(Days.post.exposure.start, levels = comp) + (1 + treatment | treatment/tank/PIT.tag.num)	0.000729714	0.706471	Swab	1
High_-2_14	O: Burkholderiales	`O: Burkholderiales`~treatment * factor(Days.post.exposure.start, levels = comp) + (1 + treatment | treatment/tank/PIT.tag.num)	-5.11	287.222	Swab	0.34602
High_-2_14	O: Caulobacterales	`O: Caulobacterales`~treatment * factor(Days.post.exposure.start, levels = comp) + (1 + treatment | treatment/tank/PIT.tag.num)	-0.0205078	2.54755	Swab	0.849029
High_-2_14	O: Chitinophagales	`O: Chitinophagales`~treatment * factor(Days.post.exposure.start, levels = comp) + (1 + treatment | treatment/tank/PIT.tag.num)	0.359226	11.9736	Swab	0.049865
High_-2_14	O: Chlamydiales	`O: Chlamydiales`~treatment * factor(Days.post.exposure.start, levels = comp) + (1 + treatment | treatment/tank/PIT.tag.num)	0.15817	8.43781	Swab	0.308921
High_-2_14	O: Corynebacteriales	`O: Corynebacteriales`~treatment * factor(Days.post.exposure.start, levels = comp) + (1 + treatment | treatment/tank/PIT.tag.num)	0.0238426	1.13137	Swab	0.298285
High_-2_14	O: Cytophagales	`O: Cytophagales`~treatment * factor(Days.post.exposure.start, levels = comp) + (1 + treatment | treatment/tank/PIT.tag.num)	14.8089	232.299	Swab	2.00931e-06
High_-2_14	O: Deinococcales	`O: Deinococcales`~treatment * factor(Days.post.exposure.start, levels = comp) + (1 + treatment | treatment/tank/PIT.tag.num)	0.002469	1.06275	Swab	0.99943
High_-2_14	O: Enterobacterales	`O: Enterobacterales`~treatment * factor(Days.post.exposure.start, levels = comp) + (1 + treatment | treatment/tank/PIT.tag.num)	-10.4766	356.465	Swab	0.0542164
High_-2_14	O: Erysipelotrichales	`O: Erysipelotrichales`~treatment * factor(Days.post.exposure.start, levels = comp) + (1 + treatment | treatment/tank/PIT.tag.num)	-0.0132552	48.1434	Swab	1
High_-2_14	O: Fimbriimonadales	`O: Fimbriimonadales`~treatment * factor(Days.post.exposure.start, levels = comp) + (1 + treatment | treatment/tank/PIT.tag.num)	-0.0126484	0.786891	Swab	0.469248
High_-2_14	O: Flavobacteriales	`O: Flavobacteriales`~treatment * factor(Days.post.exposure.start, levels = comp) + (1 + treatment | treatment/tank/PIT.tag.num)	-6.46274	196.286	Swab	0.0263751
High_-2_14	O: Fusobacteriales	`O: Fusobacteriales`~treatment * factor(Days.post.exposure.start, levels = comp) + (1 + treatment | treatment/tank/PIT.tag.num)	4.65429	197.543	Swab	0.153176
High_-2_14	O: Gammaproteobacteria Class	`O: Gammaproteobacteria Class`~treatment * factor(Days.post.exposure.start, levels = comp) + (1 + treatment | treatment/tank/PIT.tag.num)	-0.0267909	0.963065	Swab	0.0952781
High_-2_14	O: Gammaproteobacteria Incertae Sedis	`O: Gammaproteobacteria Incertae Sedis`~treatment * factor(Days.post.exposure.start, levels = comp) + (1 + treatment | treatment/tank/PIT.tag.num)	-0.00152795	1.00863	Swab	0.998315
High_-2_14	O: Gemmatales	`O: Gemmatales`~treatment * factor(Days.post.exposure.start, levels = comp) + (1 + treatment | treatment/tank/PIT.tag.num)	0.00703539	1.29348	Swab	0.888519
High_-2_14	O: Gracilibacteria Class	`O: Gracilibacteria Class`~treatment * factor(Days.post.exposure.start, levels = comp) + (1 + treatment | treatment/tank/PIT.tag.num)	0.01546	11.5798	Swab	1
High_-2_14	O: Isosphaerales	`O: Isosphaerales`~treatment * factor(Days.post.exposure.start, levels = comp) + (1 + treatment | treatment/tank/PIT.tag.num)	-0.0134267	0.686299	Swab	0.281601
High_-2_14	O: Lactobacillales	`O: Lactobacillales`~treatment * factor(Days.post.exposure.start, levels = comp) + (1 + treatment | treatment/tank/PIT.tag.num)	0.565296	19.4228	Swab	0.0579398
High_-2_14	O: Legionellales	`O: Legionellales`~treatment * factor(Days.post.exposure.start, levels = comp) + (1 + treatment | treatment/tank/PIT.tag.num)	-0.00878011	4.57107	Swab	1
High_-2_14	O: Micavibrionales	`O: Micavibrionales`~treatment * factor(Days.post.exposure.start, levels = comp) + (1 + treatment | treatment/tank/PIT.tag.num)	-0.00602257	0.972968	Swab	0.969645
High_-2_14	O: Micrococcales	`O: Micrococcales`~treatment * factor(Days.post.exposure.start, levels = comp) + (1 + treatment | treatment/tank/PIT.tag.num)	-0.018033	1.02793	Swab	0.355839
High_-2_14	O: Myxococcales	`O: Myxococcales`~treatment * factor(Days.post.exposure.start, levels = comp) + (1 + treatment | treatment/tank/PIT.tag.num)	0.01631	2.16835	Swab	0.899564
High_-2_14	O: Nannocystales	`O: Nannocystales`~treatment * factor(Days.post.exposure.start, levels = comp) + (1 + treatment | treatment/tank/PIT.tag.num)	0.0180541	1.06343	Swab	0.404528
High_-2_14	O: OM190 Class	`O: OM190 Class`~treatment * factor(Days.post.exposure.start, levels = comp) + (1 + treatment | treatment/tank/PIT.tag.num)	0.00584395	1.35955	Swab	0.878141
High_-2_14	O: Obscuribacterales	`O: Obscuribacterales`~treatment * factor(Days.post.exposure.start, levels = comp) + (1 + treatment | treatment/tank/PIT.tag.num)	0.000851333	0.974421	Swab	0.964755
High_-2_14	O: Polyangiales	`O: Polyangiales`~treatment * factor(Days.post.exposure.start, levels = comp) + (1 + treatment | treatment/tank/PIT.tag.num)	-0.0379216	18.1878	Swab	1
High_-2_14	O: Pseudomonadales	`O: Pseudomonadales`~treatment * factor(Days.post.exposure.start, levels = comp) + (1 + treatment | treatment/tank/PIT.tag.num)	1.12426	174.624	Swab	0.985936
High_-2_14	O: Rhizobiales	`O: Rhizobiales`~treatment * factor(Days.post.exposure.start, levels = comp) + (1 + treatment | treatment/tank/PIT.tag.num)	0.0639533	28.7619	Swab	1
High_-2_14	O: Rhodobacterales	`O: Rhodobacterales`~treatment * factor(Days.post.exposure.start, levels = comp) + (1 + treatment | treatment/tank/PIT.tag.num)	-0.0802476	14.8625	Swab	0.993701
High_-2_14	O: Rickettsiales	`O: Rickettsiales`~treatment * factor(Days.post.exposure.start, levels = comp) + (1 + treatment | treatment/tank/PIT.tag.num)	0.0777054	6.84074	Swab	0.697841
High_-2_14	O: Sphingobacteriales	`O: Sphingobacteriales`~treatment * factor(Days.post.exposure.start, levels = comp) + (1 + treatment | treatment/tank/PIT.tag.num)	0.320138	34.8461	Swab	0.833031
High_-2_14	O: Sphingomonadales	`O: Sphingomonadales`~treatment * factor(Days.post.exposure.start, levels = comp) + (1 + treatment | treatment/tank/PIT.tag.num)	-0.641717	43.3655	Swab	0.494404
High_-2_14	O: Staphylococcales	`O: Staphylococcales`~treatment * factor(Days.post.exposure.start, levels = comp) + (1 + treatment | treatment/tank/PIT.tag.num)	0.123047	3.88802	Swab	0.0382767
High_-2_14	O: Veillonellales-Selenomonadales	`O: Veillonellales-Selenomonadales`~treatment * factor(Days.post.exposure.start, levels = comp) + (1 + treatment | treatment/tank/PIT.tag.num)	0.022078	0.843887	Swab	0.104174
High_-2_14	O: Verrucomicrobiales	`O: Verrucomicrobiales`~treatment * factor(Days.post.exposure.start, levels = comp) + (1 + treatment | treatment/tank/PIT.tag.num)	-0.000576665	0.991483	Swab	0.993928
High_-2_14	O: Xanthomonadales	`O: Xanthomonadales`~treatment * factor(Days.post.exposure.start, levels = comp) + (1 + treatment | treatment/tank/PIT.tag.num)	0.0026887	2.25034	Swab	1
High_-2_14	P: Acidobacteriota	`P: Acidobacteriota`~treatment * factor(Days.post.exposure.start, levels = comp) + (1 + treatment | treatment/tank/PIT.tag.num)	-0.0140869	3.25589	Swab	0.974978
High_-2_14	P: Actinobacteriota	`P: Actinobacteriota`~treatment * factor(Days.post.exposure.start, levels = comp) + (1 + treatment | treatment/tank/PIT.tag.num)	0.0110732	1.40532	Swab	0.466885
High_-2_14	P: Armatimonadota	`P: Armatimonadota`~treatment * factor(Days.post.exposure.start, levels = comp) + (1 + treatment | treatment/tank/PIT.tag.num)	-0.0126484	0.786891	Swab	0.469248
High_-2_14	P: Bacteria Kingdom	`P: Bacteria Kingdom`~treatment * factor(Days.post.exposure.start, levels = comp) + (1 + treatment | treatment/tank/PIT.tag.num)	0.0734657	1.97424	Swab	0.0116269
High_-2_14	P: Bacteroidota	`P: Bacteroidota`~treatment * factor(Days.post.exposure.start, levels = comp) + (1 + treatment | treatment/tank/PIT.tag.num)	9.02554	302.666	Swab	0.0497539
High_-2_14	P: Bdellovibrionota	`P: Bdellovibrionota`~treatment * factor(Days.post.exposure.start, levels = comp) + (1 + treatment | treatment/tank/PIT.tag.num)	0.00804516	4.70823	Swab	0.996882
High_-2_14	P: Cyanobacteria	`P: Cyanobacteria`~treatment * factor(Days.post.exposure.start, levels = comp) + (1 + treatment | treatment/tank/PIT.tag.num)	0.000851333	0.974421	Swab	0.964755
High_-2_14	P: Deinococcota	`P: Deinococcota`~treatment * factor(Days.post.exposure.start, levels = comp) + (1 + treatment | treatment/tank/PIT.tag.num)	0.002469	1.06275	Swab	0.99943
High_-2_14	P: Dependentiae	`P: Dependentiae`~treatment * factor(Days.post.exposure.start, levels = comp) + (1 + treatment | treatment/tank/PIT.tag.num)	-1.61477e-17	0.632654	Swab	1
High_-2_14	P: Firmicutes	`P: Firmicutes`~treatment * factor(Days.post.exposure.start, levels = comp) + (1 + treatment | treatment/tank/PIT.tag.num)	1.04009	61.1176	Swab	0.38026
High_-2_14	P: Fusobacteriota	`P: Fusobacteriota`~treatment * factor(Days.post.exposure.start, levels = comp) + (1 + treatment | treatment/tank/PIT.tag.num)	4.65429	197.543	Swab	0.153176
High_-2_14	P: Myxococcota	`P: Myxococcota`~treatment * factor(Days.post.exposure.start, levels = comp) + (1 + treatment | treatment/tank/PIT.tag.num)	-0.00947843	18.5969	Swab	1
High_-2_14	P: Patescibacteria	`P: Patescibacteria`~treatment * factor(Days.post.exposure.start, levels = comp) + (1 + treatment | treatment/tank/PIT.tag.num)	0.0118062	11.8301	Swab	1
High_-2_14	P: Planctomycetota	`P: Planctomycetota`~treatment * factor(Days.post.exposure.start, levels = comp) + (1 + treatment | treatment/tank/PIT.tag.num)	0.0115002	1.99824	Swab	0.881893
High_-2_14	P: Proteobacteria	`P: Proteobacteria`~treatment * factor(Days.post.exposure.start, levels = comp) + (1 + treatment | treatment/tank/PIT.tag.num)	-15.0841	278.879	Swab	7.49531e-05
High_-2_14	P: Spirochaetota	`P: Spirochaetota`~treatment * factor(Days.post.exposure.start, levels = comp) + (1 + treatment | treatment/tank/PIT.tag.num)	0.000729714	0.706471	Swab	1
High_-2_14	P: Verrucomicrobiota	`P: Verrucomicrobiota`~treatment * factor(Days.post.exposure.start, levels = comp) + (1 + treatment | treatment/tank/PIT.tag.num)	0.157618	8.46103	Swab	0.314172
High_-2_21	C: Actinobacteria	`C: Actinobacteria`~treatment * factor(Days.post.exposure.start, levels = comp) + (1 + treatment | treatment/tank/PIT.tag.num)	0.0280739	1.41298	Swab	0.275743
High_-2_21	C: Alphaproteobacteria	`C: Alphaproteobacteria`~treatment * factor(Days.post.exposure.start, levels = comp) + (1 + treatment | treatment/tank/PIT.tag.num)	1.23077	64.0872	Swab	0.289166
High_-2_21	C: Babeliae	`C: Babeliae`~treatment * factor(Days.post.exposure.start, levels = comp) + (1 + treatment | treatment/tank/PIT.tag.num)	0.0033172	0.636083	Swab	0.990748
High_-2_21	C: Bacilli	`C: Bacilli`~treatment * factor(Days.post.exposure.start, levels = comp) + (1 + treatment | treatment/tank/PIT.tag.num)	1.14467	61.417	Swab	0.310925
High_-2_21	C: Bacteria Kingdom	`C: Bacteria Kingdom`~treatment * factor(Days.post.exposure.start, levels = comp) + (1 + treatment | treatment/tank/PIT.tag.num)	0.0602049	1.9858	Swab	0.0546094
High_-2_21	C: Bacteroidia	`C: Bacteroidia`~treatment * factor(Days.post.exposure.start, levels = comp) + (1 + treatment | treatment/tank/PIT.tag.num)	5.59053	304.334	Swab	0.321253
High_-2_21	C: Bdellovibrionia	`C: Bdellovibrionia`~treatment * factor(Days.post.exposure.start, levels = comp) + (1 + treatment | treatment/tank/PIT.tag.num)	0.0156855	4.73767	Swab	0.99977
High_-2_21	C: Blastocatellia	`C: Blastocatellia`~treatment * factor(Days.post.exposure.start, levels = comp) + (1 + treatment | treatment/tank/PIT.tag.num)	-0.0121803	3.27541	Swab	0.979819
High_-2_21	C: Brevinematia	`C: Brevinematia`~treatment * factor(Days.post.exposure.start, levels = comp) + (1 + treatment | treatment/tank/PIT.tag.num)	0.0198144	0.710863	Swab	0.0742225
High_-2_21	C: Chlamydiae	`C: Chlamydiae`~treatment * factor(Days.post.exposure.start, levels = comp) + (1 + treatment | treatment/tank/PIT.tag.num)	0.163099	8.48362	Swab	0.29104
High_-2_21	C: Deinococci	`C: Deinococci`~treatment * factor(Days.post.exposure.start, levels = comp) + (1 + treatment | treatment/tank/PIT.tag.num)	0.00227849	1.06852	Swab	0.999818
High_-2_21	C: Fimbriimonadia	`C: Fimbriimonadia`~treatment * factor(Days.post.exposure.start, levels = comp) + (1 + treatment | treatment/tank/PIT.tag.num)	-0.0111862	0.791797	Swab	0.57553
High_-2_21	C: Fusobacteriia	`C: Fusobacteriia`~treatment * factor(Days.post.exposure.start, levels = comp) + (1 + treatment | treatment/tank/PIT.tag.num)	-1.413	198.691	Swab	0.957917
High_-2_21	C: Gammaproteobacteria	`C: Gammaproteobacteria`~treatment * factor(Days.post.exposure.start, levels = comp) + (1 + treatment | treatment/tank/PIT.tag.num)	-6.48121	293.783	Swab	0.192713
High_-2_21	C: Gracilibacteria	`C: Gracilibacteria`~treatment * factor(Days.post.exposure.start, levels = comp) + (1 + treatment | treatment/tank/PIT.tag.num)	0.00553143	11.9015	Swab	0.999427
High_-2_21	C: Myxococcia	`C: Myxococcia`~treatment * factor(Days.post.exposure.start, levels = comp) + (1 + treatment | treatment/tank/PIT.tag.num)	0.0133249	2.18011	Swab	0.942092
High_-2_21	C: Negativicutes	`C: Negativicutes`~treatment * factor(Days.post.exposure.start, levels = comp) + (1 + treatment | treatment/tank/PIT.tag.num)	0.0014929	0.84909	Swab	0.999725
High_-2_21	C: OM190	`C: OM190`~treatment * factor(Days.post.exposure.start, levels = comp) + (1 + treatment | treatment/tank/PIT.tag.num)	-0.00376693	1.36703	Swab	0.911645
High_-2_21	C: Planctomycetes	`C: Planctomycetes`~treatment * factor(Days.post.exposure.start, levels = comp) + (1 + treatment | treatment/tank/PIT.tag.num)	0.00383203	1.30992	Swab	0.929811
High_-2_21	C: Polyangia	`C: Polyangia`~treatment * factor(Days.post.exposure.start, levels = comp) + (1 + treatment | treatment/tank/PIT.tag.num)	-0.448435	18.35	Swab	0.13453
High_-2_21	C: Vampirivibrionia	`C: Vampirivibrionia`~treatment * factor(Days.post.exposure.start, levels = comp) + (1 + treatment | treatment/tank/PIT.tag.num)	0.00362264	0.979717	Swab	0.914564
High_-2_21	C: Verrucomicrobiae	`C: Verrucomicrobiae`~treatment * factor(Days.post.exposure.start, levels = comp) + (1 + treatment | treatment/tank/PIT.tag.num)	0.0237178	0.997798	Swab	0.178635
High_-2_21	F: Absconditabacteriales (SR1) Order	`F: Absconditabacteriales (SR1) Order`~treatment * factor(Days.post.exposure.start, levels = comp) + (1 + treatment | treatment/tank/PIT.tag.num)	-0.057365	1.5117	Swab	0.0118802
High_-2_21	F: Aeromonadaceae	`F: Aeromonadaceae`~treatment * factor(Days.post.exposure.start, levels = comp) + (1 + treatment | treatment/tank/PIT.tag.num)	-9.32606	357.41	Swab	0.0999592
High_-2_21	F: Alteromonadaceae	`F: Alteromonadaceae`~treatment * factor(Days.post.exposure.start, levels = comp) + (1 + treatment | treatment/tank/PIT.tag.num)	-0.306024	15.2604	Swab	0.262288
High_-2_21	F: Anaplasmataceae	`F: Anaplasmataceae`~treatment * factor(Days.post.exposure.start, levels = comp) + (1 + treatment | treatment/tank/PIT.tag.num)	0.0881125	6.39306	Swab	0.555236
High_-2_21	F: Babeliales Order	`F: Babeliales Order`~treatment * factor(Days.post.exposure.start, levels = comp) + (1 + treatment | treatment/tank/PIT.tag.num)	0.0033172	0.636083	Swab	0.990748
High_-2_21	F: Bacillaceae	`F: Bacillaceae`~treatment * factor(Days.post.exposure.start, levels = comp) + (1 + treatment | treatment/tank/PIT.tag.num)	0.422883	13.3142	Swab	0.0341019
High_-2_21	F: Bacilli Class	`F: Bacilli Class`~treatment * factor(Days.post.exposure.start, levels = comp) + (1 + treatment | treatment/tank/PIT.tag.num)	0.00363245	1.30916	Swab	0.955604
High_-2_21	F: Bacteria Kingdom	`F: Bacteria Kingdom`~treatment * factor(Days.post.exposure.start, levels = comp) + (1 + treatment | treatment/tank/PIT.tag.num)	0.0602049	1.9858	Swab	0.0546094
High_-2_21	F: Bacteriovoracaceae	`F: Bacteriovoracaceae`~treatment * factor(Days.post.exposure.start, levels = comp) + (1 + treatment | treatment/tank/PIT.tag.num)	0.0153717	4.69772	Swab	1
High_-2_21	F: Bdellovibrionaceae	`F: Bdellovibrionaceae`~treatment * factor(Days.post.exposure.start, levels = comp) + (1 + treatment | treatment/tank/PIT.tag.num)	0.00119862	1.14757	Swab	0.936095
High_-2_21	F: Beijerinckiaceae	`F: Beijerinckiaceae`~treatment * factor(Days.post.exposure.start, levels = comp) + (1 + treatment | treatment/tank/PIT.tag.num)	-0.0079324	3.65878	Swab	0.99023
High_-2_21	F: Blastocatellaceae	`F: Blastocatellaceae`~treatment * factor(Days.post.exposure.start, levels = comp) + (1 + treatment | treatment/tank/PIT.tag.num)	-0.0121803	3.27541	Swab	0.979819
High_-2_21	F: Brevinemataceae	`F: Brevinemataceae`~treatment * factor(Days.post.exposure.start, levels = comp) + (1 + treatment | treatment/tank/PIT.tag.num)	0.0198144	0.710863	Swab	0.0742225
High_-2_21	F: Burkholderiaceae	`F: Burkholderiaceae`~treatment * factor(Days.post.exposure.start, levels = comp) + (1 + treatment | treatment/tank/PIT.tag.num)	3.91258	148.618	Swab	0.0963408
High_-2_21	F: Burkholderiales Incertae Sedis	`F: Burkholderiales Incertae Sedis`~treatment * factor(Days.post.exposure.start, levels = comp) + (1 + treatment | treatment/tank/PIT.tag.num)	0.080676	10.083	Swab	0.891781
High_-2_21	F: Burkholderiales Order	`F: Burkholderiales Order`~treatment * factor(Days.post.exposure.start, levels = comp) + (1 + treatment | treatment/tank/PIT.tag.num)	-0.0308562	3.81416	Swab	0.860537
High_-2_21	F: Caulobacteraceae	`F: Caulobacteraceae`~treatment * factor(Days.post.exposure.start, levels = comp) + (1 + treatment | treatment/tank/PIT.tag.num)	0.00231112	2.56137	Swab	0.955436
High_-2_21	F: Cellvibrionaceae	`F: Cellvibrionaceae`~treatment * factor(Days.post.exposure.start, levels = comp) + (1 + treatment | treatment/tank/PIT.tag.num)	0.206226	57.8509	Swab	1
High_-2_21	F: Chitinibacteraceae	`F: Chitinibacteraceae`~treatment * factor(Days.post.exposure.start, levels = comp) + (1 + treatment | treatment/tank/PIT.tag.num)	-0.0192209	1.21513	Swab	0.485755
High_-2_21	F: Chitinophagaceae	`F: Chitinophagaceae`~treatment * factor(Days.post.exposure.start, levels = comp) + (1 + treatment | treatment/tank/PIT.tag.num)	0.0859008	6.17779	Swab	0.545182
High_-2_21	F: Chlamydiales Incertae Sedis	`F: Chlamydiales Incertae Sedis`~treatment * factor(Days.post.exposure.start, levels = comp) + (1 + treatment | treatment/tank/PIT.tag.num)	0.163099	8.48362	Swab	0.29104
High_-2_21	F: Chromobacteriaceae	`F: Chromobacteriaceae`~treatment * factor(Days.post.exposure.start, levels = comp) + (1 + treatment | treatment/tank/PIT.tag.num)	0.0449423	1.28744	Swab	0.0295398
High_-2_21	F: Comamonadaceae	`F: Comamonadaceae`~treatment * factor(Days.post.exposure.start, levels = comp) + (1 + treatment | treatment/tank/PIT.tag.num)	-1.20827	236.942	Swab	0.999234
High_-2_21	F: Crocinitomicaceae	`F: Crocinitomicaceae`~treatment * factor(Days.post.exposure.start, levels = comp) + (1 + treatment | treatment/tank/PIT.tag.num)	-0.062168	7.73294	Swab	0.87662
High_-2_21	F: Deinococcaceae	`F: Deinococcaceae`~treatment * factor(Days.post.exposure.start, levels = comp) + (1 + treatment | treatment/tank/PIT.tag.num)	0.00227849	1.06852	Swab	0.999818
High_-2_21	F: Devosiaceae	`F: Devosiaceae`~treatment * factor(Days.post.exposure.start, levels = comp) + (1 + treatment | treatment/tank/PIT.tag.num)	0.0537363	5.07793	Swab	0.741858
High_-2_21	F: Enterobacterales Order	`F: Enterobacterales Order`~treatment * factor(Days.post.exposure.start, levels = comp) + (1 + treatment | treatment/tank/PIT.tag.num)	-0.023859	2.69803	Swab	0.818553
High_-2_21	F: Enterobacteriaceae	`F: Enterobacteriaceae`~treatment * factor(Days.post.exposure.start, levels = comp) + (1 + treatment | treatment/tank/PIT.tag.num)	0.258056	14.1301	Swab	0.333117
High_-2_21	F: Enterococcaceae	`F: Enterococcaceae`~treatment * factor(Days.post.exposure.start, levels = comp) + (1 + treatment | treatment/tank/PIT.tag.num)	0.108938	2.94389	Swab	0.0119965
High_-2_21	F: Erysipelotrichaceae	`F: Erysipelotrichaceae`~treatment * factor(Days.post.exposure.start, levels = comp) + (1 + treatment | treatment/tank/PIT.tag.num)	-0.0573775	48.405	Swab	1
High_-2_21	F: Fimbriimonadaceae	`F: Fimbriimonadaceae`~treatment * factor(Days.post.exposure.start, levels = comp) + (1 + treatment | treatment/tank/PIT.tag.num)	-0.0111862	0.791797	Swab	0.57553
High_-2_21	F: Flavobacteriaceae	`F: Flavobacteriaceae`~treatment * factor(Days.post.exposure.start, levels = comp) + (1 + treatment | treatment/tank/PIT.tag.num)	2.85796	192.49	Swab	0.490577
High_-2_21	F: Fusobacteriaceae	`F: Fusobacteriaceae`~treatment * factor(Days.post.exposure.start, levels = comp) + (1 + treatment | treatment/tank/PIT.tag.num)	-1.413	198.691	Swab	0.957917
High_-2_21	F: Gammaproteobacteria Class	`F: Gammaproteobacteria Class`~treatment * factor(Days.post.exposure.start, levels = comp) + (1 + treatment | treatment/tank/PIT.tag.num)	-0.0323322	0.96891	Swab	0.0410959
High_-2_21	F: Gemmataceae	`F: Gemmataceae`~treatment * factor(Days.post.exposure.start, levels = comp) + (1 + treatment | treatment/tank/PIT.tag.num)	0.00420394	1.30057	Swab	0.93133
High_-2_21	F: Gracilibacteria Class	`F: Gracilibacteria Class`~treatment * factor(Days.post.exposure.start, levels = comp) + (1 + treatment | treatment/tank/PIT.tag.num)	0.0620121	11.65	Swab	0.993505
High_-2_21	F: Hyphomicrobiaceae	`F: Hyphomicrobiaceae`~treatment * factor(Days.post.exposure.start, levels = comp) + (1 + treatment | treatment/tank/PIT.tag.num)	0.0696089	5.29874	Swab	0.594943
High_-2_21	F: Isosphaeraceae	`F: Isosphaeraceae`~treatment * factor(Days.post.exposure.start, levels = comp) + (1 + treatment | treatment/tank/PIT.tag.num)	-0.013646	0.69055	Swab	0.273015
High_-2_21	F: Lactobacillaceae	`F: Lactobacillaceae`~treatment * factor(Days.post.exposure.start, levels = comp) + (1 + treatment | treatment/tank/PIT.tag.num)	0.487917	15.0759	Swab	0.0301329
High_-2_21	F: Legionellaceae	`F: Legionellaceae`~treatment * factor(Days.post.exposure.start, levels = comp) + (1 + treatment | treatment/tank/PIT.tag.num)	-0.171552	4.59623	Swab	0.0123433
High_-2_21	F: Listeriaceae	`F: Listeriaceae`~treatment * factor(Days.post.exposure.start, levels = comp) + (1 + treatment | treatment/tank/PIT.tag.num)	0.0563839	2.1574	Swab	0.106746
High_-2_21	F: Methylophilaceae	`F: Methylophilaceae`~treatment * factor(Days.post.exposure.start, levels = comp) + (1 + treatment | treatment/tank/PIT.tag.num)	9.096e-05	1.85877	Swab	1
High_-2_21	F: Micavibrionales Order	`F: Micavibrionales Order`~treatment * factor(Days.post.exposure.start, levels = comp) + (1 + treatment | treatment/tank/PIT.tag.num)	0.000396295	0.978243	Swab	1
High_-2_21	F: Microbacteriaceae	`F: Microbacteriaceae`~treatment * factor(Days.post.exposure.start, levels = comp) + (1 + treatment | treatment/tank/PIT.tag.num)	0.000533438	1.03175	Swab	1
High_-2_21	F: Micrococcaceae	`F: Micrococcaceae`~treatment * factor(Days.post.exposure.start, levels = comp) + (1 + treatment | treatment/tank/PIT.tag.num)	0.00219685	0.772427	Swab	0.97881
High_-2_21	F: Microscillaceae	`F: Microscillaceae`~treatment * factor(Days.post.exposure.start, levels = comp) + (1 + treatment | treatment/tank/PIT.tag.num)	0.0168278	1.86385	Swab	0.821106
High_-2_21	F: Moraxellaceae	`F: Moraxellaceae`~treatment * factor(Days.post.exposure.start, levels = comp) + (1 + treatment | treatment/tank/PIT.tag.num)	0.816521	108.797	Swab	0.936275
High_-2_21	F: Myxococcaceae	`F: Myxococcaceae`~treatment * factor(Days.post.exposure.start, levels = comp) + (1 + treatment | treatment/tank/PIT.tag.num)	0.0133249	2.18011	Swab	0.942092
High_-2_21	F: NS11-12 marine group	`F: NS11-12 marine group`~treatment * factor(Days.post.exposure.start, levels = comp) + (1 + treatment | treatment/tank/PIT.tag.num)	0.141345	2.89456	Swab	0.000599516
High_-2_21	F: Nannocystaceae	`F: Nannocystaceae`~treatment * factor(Days.post.exposure.start, levels = comp) + (1 + treatment | treatment/tank/PIT.tag.num)	0.0165173	1.06922	Swab	0.480921
High_-2_21	F: Neisseriaceae	`F: Neisseriaceae`~treatment * factor(Days.post.exposure.start, levels = comp) + (1 + treatment | treatment/tank/PIT.tag.num)	-0.0636898	10.7183	Swab	0.962825
High_-2_21	F: Nitrosomonadaceae	`F: Nitrosomonadaceae`~treatment * factor(Days.post.exposure.start, levels = comp) + (1 + treatment | treatment/tank/PIT.tag.num)	0.00398611	1.54799	Swab	0.919262
High_-2_21	F: Nocardiaceae	`F: Nocardiaceae`~treatment * factor(Days.post.exposure.start, levels = comp) + (1 + treatment | treatment/tank/PIT.tag.num)	0.0267055	1.13757	Swab	0.175771
High_-2_21	F: OM190 Class	`F: OM190 Class`~treatment * factor(Days.post.exposure.start, levels = comp) + (1 + treatment | treatment/tank/PIT.tag.num)	-0.00376693	1.36703	Swab	0.911645
High_-2_21	F: Obscuribacteraceae	`F: Obscuribacteraceae`~treatment * factor(Days.post.exposure.start, levels = comp) + (1 + treatment | treatment/tank/PIT.tag.num)	0.00362264	0.979717	Swab	0.914564
High_-2_21	F: Oxalobacteraceae	`F: Oxalobacteraceae`~treatment * factor(Days.post.exposure.start, levels = comp) + (1 + treatment | treatment/tank/PIT.tag.num)	0.630109	48.7453	Swab	0.600678
High_-2_21	F: Pasteurellaceae	`F: Pasteurellaceae`~treatment * factor(Days.post.exposure.start, levels = comp) + (1 + treatment | treatment/tank/PIT.tag.num)	-0.00256352	0.844662	Swab	0.998183
High_-2_21	F: Polyangiaceae	`F: Polyangiaceae`~treatment * factor(Days.post.exposure.start, levels = comp) + (1 + treatment | treatment/tank/PIT.tag.num)	-0.459537	18.2872	Swab	0.119889
High_-2_21	F: Pseudomonadaceae	`F: Pseudomonadaceae`~treatment * factor(Days.post.exposure.start, levels = comp) + (1 + treatment | treatment/tank/PIT.tag.num)	-1.16235	120.884	Swab	0.806892
High_-2_21	F: Rhizobiaceae	`F: Rhizobiaceae`~treatment * factor(Days.post.exposure.start, levels = comp) + (1 + treatment | treatment/tank/PIT.tag.num)	0.481059	25.3274	Swab	0.298826
High_-2_21	F: Rhodanobacteraceae	`F: Rhodanobacteraceae`~treatment * factor(Days.post.exposure.start, levels = comp) + (1 + treatment | treatment/tank/PIT.tag.num)	-0.00236936	0.777761	Swab	1
High_-2_21	F: Rhodobacteraceae	`F: Rhodobacteraceae`~treatment * factor(Days.post.exposure.start, levels = comp) + (1 + treatment | treatment/tank/PIT.tag.num)	0.0578338	14.9444	Swab	0.996222
High_-2_21	F: Rhodocyclaceae	`F: Rhodocyclaceae`~treatment * factor(Days.post.exposure.start, levels = comp) + (1 + treatment | treatment/tank/PIT.tag.num)	0.00501036	8.17109	Swab	1
High_-2_21	F: Rickettsiaceae	`F: Rickettsiaceae`~treatment * factor(Days.post.exposure.start, levels = comp) + (1 + treatment | treatment/tank/PIT.tag.num)	0.0368081	1.87926	Swab	0.313757
High_-2_21	F: Saprospiraceae	`F: Saprospiraceae`~treatment * factor(Days.post.exposure.start, levels = comp) + (1 + treatment | treatment/tank/PIT.tag.num)	0.184415	8.48031	Swab	0.20645
High_-2_21	F: Shewanellaceae	`F: Shewanellaceae`~treatment * factor(Days.post.exposure.start, levels = comp) + (1 + treatment | treatment/tank/PIT.tag.num)	0.0226979	1.96176	Swab	0.662453
High_-2_21	F: Sphingobacteriaceae	`F: Sphingobacteriaceae`~treatment * factor(Days.post.exposure.start, levels = comp) + (1 + treatment | treatment/tank/PIT.tag.num)	0.122398	4.09653	Swab	0.0536458
High_-2_21	F: Sphingomonadaceae	`F: Sphingomonadaceae`~treatment * factor(Days.post.exposure.start, levels = comp) + (1 + treatment | treatment/tank/PIT.tag.num)	0.441745	43.6006	Swab	0.773378
High_-2_21	F: Spirosomaceae	`F: Spirosomaceae`~treatment * factor(Days.post.exposure.start, levels = comp) + (1 + treatment | treatment/tank/PIT.tag.num)	2.64265	233.569	Swab	0.698889
High_-2_21	F: Staphylococcaceae	`F: Staphylococcaceae`~treatment * factor(Days.post.exposure.start, levels = comp) + (1 + treatment | treatment/tank/PIT.tag.num)	0.12786	3.90912	Swab	0.0309908
High_-2_21	F: Streptococcaceae	`F: Streptococcaceae`~treatment * factor(Days.post.exposure.start, levels = comp) + (1 + treatment | treatment/tank/PIT.tag.num)	-0.00434705	2.05533	Swab	0.995308
High_-2_21	F: Unknown Family	`F: Unknown Family`~treatment * factor(Days.post.exposure.start, levels = comp) + (1 + treatment | treatment/tank/PIT.tag.num)	-0.000912233	1.0141	Swab	0.998709
High_-2_21	F: Veillonellaceae	`F: Veillonellaceae`~treatment * factor(Days.post.exposure.start, levels = comp) + (1 + treatment | treatment/tank/PIT.tag.num)	0.0014929	0.84909	Swab	0.999725
High_-2_21	F: Verrucomicrobiaceae	`F: Verrucomicrobiaceae`~treatment * factor(Days.post.exposure.start, levels = comp) + (1 + treatment | treatment/tank/PIT.tag.num)	0.0237178	0.997798	Swab	0.178635
High_-2_21	F: Vibrionaceae	`F: Vibrionaceae`~treatment * factor(Days.post.exposure.start, levels = comp) + (1 + treatment | treatment/tank/PIT.tag.num)	-0.117598	6.9331	Swab	0.384754
High_-2_21	F: Weeksellaceae	`F: Weeksellaceae`~treatment * factor(Days.post.exposure.start, levels = comp) + (1 + treatment | treatment/tank/PIT.tag.num)	-0.938307	18.9232	Swab	0.000339708
High_-2_21	F: Xanthobacteraceae	`F: Xanthobacteraceae`~treatment * factor(Days.post.exposure.start, levels = comp) + (1 + treatment | treatment/tank/PIT.tag.num)	0.00356638	1.53566	Swab	0.937735
High_-2_21	F: Xanthomonadaceae	`F: Xanthomonadaceae`~treatment * factor(Days.post.exposure.start, levels = comp) + (1 + treatment | treatment/tank/PIT.tag.num)	0.00278798	2.26082	Swab	1
High_-2_21	F: env.OPS 17	`F: env.OPS 17`~treatment * factor(Days.post.exposure.start, levels = comp) + (1 + treatment | treatment/tank/PIT.tag.num)	0.535478	33.0413	Swab	0.41935
High_-2_21	G: Absconditabacteriales (SR1) Order	`G: Absconditabacteriales (SR1) Order`~treatment * factor(Days.post.exposure.start, levels = comp) + (1 + treatment | treatment/tank/PIT.tag.num)	-0.057365	1.5117	Swab	0.0118802
High_-2_21	G: Acidovorax	`G: Acidovorax`~treatment * factor(Days.post.exposure.start, levels = comp) + (1 + treatment | treatment/tank/PIT.tag.num)	0.0251289	1.99588	Swab	0.620312
High_-2_21	G: Acinetobacter	`G: Acinetobacter`~treatment * factor(Days.post.exposure.start, levels = comp) + (1 + treatment | treatment/tank/PIT.tag.num)	0.725711	108.803	Swab	0.975225
High_-2_21	G: Aeromonas	`G: Aeromonas`~treatment * factor(Days.post.exposure.start, levels = comp) + (1 + treatment | treatment/tank/PIT.tag.num)	-9.32994	357.436	Swab	0.0998378
High_-2_21	G: Alkanindiges	`G: Alkanindiges`~treatment * factor(Days.post.exposure.start, levels = comp) + (1 + treatment | treatment/tank/PIT.tag.num)	0.0138189	0.739417	Swab	0.323549
High_-2_21	G: Allorhizobium-Neorhizobium-Pararhizobium-Rhizobium	`G: Allorhizobium-Neorhizobium-Pararhizobium-Rhizobium`~treatment * factor(Days.post.exposure.start, levels = comp) + (1 + treatment | treatment/tank/PIT.tag.num)	0.0763034	2.36564	Swab	0.0441659
High_-2_21	G: Aquabacterium	`G: Aquabacterium`~treatment * factor(Days.post.exposure.start, levels = comp) + (1 + treatment | treatment/tank/PIT.tag.num)	0.082855	2.38134	Swab	0.0316776
High_-2_21	G: Arcicella	`G: Arcicella`~treatment * factor(Days.post.exposure.start, levels = comp) + (1 + treatment | treatment/tank/PIT.tag.num)	2.95298	216.809	Swab	0.559739
High_-2_21	G: Arenimonas	`G: Arenimonas`~treatment * factor(Days.post.exposure.start, levels = comp) + (1 + treatment | treatment/tank/PIT.tag.num)	-0.000216422	1.3468	Swab	1
High_-2_21	G: Babeliales Order	`G: Babeliales Order`~treatment * factor(Days.post.exposure.start, levels = comp) + (1 + treatment | treatment/tank/PIT.tag.num)	0.0033172	0.636083	Swab	0.990748
High_-2_21	G: Bacilli Class	`G: Bacilli Class`~treatment * factor(Days.post.exposure.start, levels = comp) + (1 + treatment | treatment/tank/PIT.tag.num)	0.00363245	1.30916	Swab	0.955604
High_-2_21	G: Bacillus	`G: Bacillus`~treatment * factor(Days.post.exposure.start, levels = comp) + (1 + treatment | treatment/tank/PIT.tag.num)	0.422883	13.3142	Swab	0.0341019
High_-2_21	G: Bacteria Kingdom	`G: Bacteria Kingdom`~treatment * factor(Days.post.exposure.start, levels = comp) + (1 + treatment | treatment/tank/PIT.tag.num)	0.0602049	1.9858	Swab	0.0546094
High_-2_21	G: Bacteriovorax	`G: Bacteriovorax`~treatment * factor(Days.post.exposure.start, levels = comp) + (1 + treatment | treatment/tank/PIT.tag.num)	0.0153717	4.69772	Swab	1
High_-2_21	G: Bdellovibrio	`G: Bdellovibrio`~treatment * factor(Days.post.exposure.start, levels = comp) + (1 + treatment | treatment/tank/PIT.tag.num)	0.00119862	1.14757	Swab	0.936095
High_-2_21	G: Blastocatellaceae Family	`G: Blastocatellaceae Family`~treatment * factor(Days.post.exposure.start, levels = comp) + (1 + treatment | treatment/tank/PIT.tag.num)	0.0251742	0.995908	Swab	0.136493
High_-2_21	G: Bosea	`G: Bosea`~treatment * factor(Days.post.exposure.start, levels = comp) + (1 + treatment | treatment/tank/PIT.tag.num)	-0.0151179	3.48286	Swab	0.966201
High_-2_21	G: Bradyrhizobium	`G: Bradyrhizobium`~treatment * factor(Days.post.exposure.start, levels = comp) + (1 + treatment | treatment/tank/PIT.tag.num)	0.00356638	1.53566	Swab	0.937735
High_-2_21	G: Brevifollis	`G: Brevifollis`~treatment * factor(Days.post.exposure.start, levels = comp) + (1 + treatment | treatment/tank/PIT.tag.num)	0.0237178	0.997798	Swab	0.178635
High_-2_21	G: Brevinema	`G: Brevinema`~treatment * factor(Days.post.exposure.start, levels = comp) + (1 + treatment | treatment/tank/PIT.tag.num)	0.0198144	0.710863	Swab	0.0742225
High_-2_21	G: Brevundimonas	`G: Brevundimonas`~treatment * factor(Days.post.exposure.start, levels = comp) + (1 + treatment | treatment/tank/PIT.tag.num)	-0.0204702	1.55602	Swab	0.593186
High_-2_21	G: Burkholderiales Order	`G: Burkholderiales Order`~treatment * factor(Days.post.exposure.start, levels = comp) + (1 + treatment | treatment/tank/PIT.tag.num)	-0.0308562	3.81416	Swab	0.860537
High_-2_21	G: Buttiauxella	`G: Buttiauxella`~treatment * factor(Days.post.exposure.start, levels = comp) + (1 + treatment | treatment/tank/PIT.tag.num)	0.110285	4.25458	Swab	0.112034
High_-2_21	G: Candidatus Branchiomonas	`G: Candidatus Branchiomonas`~treatment * factor(Days.post.exposure.start, levels = comp) + (1 + treatment | treatment/tank/PIT.tag.num)	0.080676	10.083	Swab	0.891781
High_-2_21	G: Candidatus Nostocoida	`G: Candidatus Nostocoida`~treatment * factor(Days.post.exposure.start, levels = comp) + (1 + treatment | treatment/tank/PIT.tag.num)	-0.013646	0.69055	Swab	0.273015
High_-2_21	G: Candidatus Ovatusbacter	`G: Candidatus Ovatusbacter`~treatment * factor(Days.post.exposure.start, levels = comp) + (1 + treatment | treatment/tank/PIT.tag.num)	-0.000912233	1.0141	Swab	0.998709
High_-2_21	G: Candidatus Piscichlamydia	`G: Candidatus Piscichlamydia`~treatment * factor(Days.post.exposure.start, levels = comp) + (1 + treatment | treatment/tank/PIT.tag.num)	0.163099	8.48362	Swab	0.29104
High_-2_21	G: Cellvibrio	`G: Cellvibrio`~treatment * factor(Days.post.exposure.start, levels = comp) + (1 + treatment | treatment/tank/PIT.tag.num)	0.206226	57.8509	Swab	1
High_-2_21	G: Cetobacterium	`G: Cetobacterium`~treatment * factor(Days.post.exposure.start, levels = comp) + (1 + treatment | treatment/tank/PIT.tag.num)	-1.413	198.691	Swab	0.957917
High_-2_21	G: Chitinophagaceae Family	`G: Chitinophagaceae Family`~treatment * factor(Days.post.exposure.start, levels = comp) + (1 + treatment | treatment/tank/PIT.tag.num)	0.0586951	1.62592	Swab	0.0209695
High_-2_21	G: Chryseobacterium	`G: Chryseobacterium`~treatment * factor(Days.post.exposure.start, levels = comp) + (1 + treatment | treatment/tank/PIT.tag.num)	-0.938335	18.9224	Swab	0.000338954
High_-2_21	G: Cloacibacterium	`G: Cloacibacterium`~treatment * factor(Days.post.exposure.start, levels = comp) + (1 + treatment | treatment/tank/PIT.tag.num)	0.00172381	0.852384	Swab	0.750646
High_-2_21	G: Comamonadaceae Family	`G: Comamonadaceae Family`~treatment * factor(Days.post.exposure.start, levels = comp) + (1 + treatment | treatment/tank/PIT.tag.num)	-0.451989	18.8406	Swab	0.144748
High_-2_21	G: Crenobacter	`G: Crenobacter`~treatment * factor(Days.post.exposure.start, levels = comp) + (1 + treatment | treatment/tank/PIT.tag.num)	0.0449423	1.28744	Swab	0.0295398
High_-2_21	G: Cupriavidus	`G: Cupriavidus`~treatment * factor(Days.post.exposure.start, levels = comp) + (1 + treatment | treatment/tank/PIT.tag.num)	0.00609032	2.42246	Swab	1
High_-2_21	G: DSSD61	`G: DSSD61`~treatment * factor(Days.post.exposure.start, levels = comp) + (1 + treatment | treatment/tank/PIT.tag.num)	0.0142776	0.757997	Swab	0.331598
High_-2_21	G: Dechloromonas	`G: Dechloromonas`~treatment * factor(Days.post.exposure.start, levels = comp) + (1 + treatment | treatment/tank/PIT.tag.num)	0.00291042	3.26614	Swab	1
High_-2_21	G: Deinococcus	`G: Deinococcus`~treatment * factor(Days.post.exposure.start, levels = comp) + (1 + treatment | treatment/tank/PIT.tag.num)	0.00227849	1.06852	Swab	0.999818
High_-2_21	G: Devosia	`G: Devosia`~treatment * factor(Days.post.exposure.start, levels = comp) + (1 + treatment | treatment/tank/PIT.tag.num)	0.0537363	5.07793	Swab	0.741858
High_-2_21	G: Duganella	`G: Duganella`~treatment * factor(Days.post.exposure.start, levels = comp) + (1 + treatment | treatment/tank/PIT.tag.num)	0.0487511	11.9426	Swab	0.999638
High_-2_21	G: Dyadobacter	`G: Dyadobacter`~treatment * factor(Days.post.exposure.start, levels = comp) + (1 + treatment | treatment/tank/PIT.tag.num)	0.0856339	4.62954	Swab	0.331079
High_-2_21	G: Ellin6067	`G: Ellin6067`~treatment * factor(Days.post.exposure.start, levels = comp) + (1 + treatment | treatment/tank/PIT.tag.num)	-0.00178585	1.45122	Swab	0.971153
High_-2_21	G: Emticicia	`G: Emticicia`~treatment * factor(Days.post.exposure.start, levels = comp) + (1 + treatment | treatment/tank/PIT.tag.num)	-0.175874	24.947	Swab	0.94251
High_-2_21	G: Ensifer	`G: Ensifer`~treatment * factor(Days.post.exposure.start, levels = comp) + (1 + treatment | treatment/tank/PIT.tag.num)	0.524091	23.3725	Swab	0.184901
High_-2_21	G: Enterobacterales Order	`G: Enterobacterales Order`~treatment * factor(Days.post.exposure.start, levels = comp) + (1 + treatment | treatment/tank/PIT.tag.num)	-0.023859	2.69803	Swab	0.818553
High_-2_21	G: Enterococcus	`G: Enterococcus`~treatment * factor(Days.post.exposure.start, levels = comp) + (1 + treatment | treatment/tank/PIT.tag.num)	0.108938	2.94389	Swab	0.0119965
High_-2_21	G: Ferribacterium	`G: Ferribacterium`~treatment * factor(Days.post.exposure.start, levels = comp) + (1 + treatment | treatment/tank/PIT.tag.num)	0.0184696	1.00978	Swab	0.352675
High_-2_21	G: Fimbriiglobus	`G: Fimbriiglobus`~treatment * factor(Days.post.exposure.start, levels = comp) + (1 + treatment | treatment/tank/PIT.tag.num)	0.00158763	0.879728	Swab	1
High_-2_21	G: Fimbriimonadaceae Family	`G: Fimbriimonadaceae Family`~treatment * factor(Days.post.exposure.start, levels = comp) + (1 + treatment | treatment/tank/PIT.tag.num)	-0.0111862	0.791797	Swab	0.57553
High_-2_21	G: Flavobacterium	`G: Flavobacterium`~treatment * factor(Days.post.exposure.start, levels = comp) + (1 + treatment | treatment/tank/PIT.tag.num)	2.85796	192.49	Swab	0.490577
High_-2_21	G: Flectobacillus	`G: Flectobacillus`~treatment * factor(Days.post.exposure.start, levels = comp) + (1 + treatment | treatment/tank/PIT.tag.num)	-0.230564	94.3045	Swab	1
High_-2_21	G: Fluviicola	`G: Fluviicola`~treatment * factor(Days.post.exposure.start, levels = comp) + (1 + treatment | treatment/tank/PIT.tag.num)	-0.062168	7.73294	Swab	0.87662
High_-2_21	G: Gammaproteobacteria Class	`G: Gammaproteobacteria Class`~treatment * factor(Days.post.exposure.start, levels = comp) + (1 + treatment | treatment/tank/PIT.tag.num)	-0.0323322	0.96891	Swab	0.0410959
High_-2_21	G: Gemmata	`G: Gemmata`~treatment * factor(Days.post.exposure.start, levels = comp) + (1 + treatment | treatment/tank/PIT.tag.num)	0.00437936	1.28875	Swab	0.93067
High_-2_21	G: Gemmataceae Family	`G: Gemmataceae Family`~treatment * factor(Days.post.exposure.start, levels = comp) + (1 + treatment | treatment/tank/PIT.tag.num)	-0.0112339	0.867453	Swab	0.617454
High_-2_21	G: Gemmobacter	`G: Gemmobacter`~treatment * factor(Days.post.exposure.start, levels = comp) + (1 + treatment | treatment/tank/PIT.tag.num)	-0.207088	3.33234	Swab	7.88221e-06
High_-2_21	G: Gracilibacteria Class	`G: Gracilibacteria Class`~treatment * factor(Days.post.exposure.start, levels = comp) + (1 + treatment | treatment/tank/PIT.tag.num)	0.0620121	11.65	Swab	0.993505
High_-2_21	G: Haemophilus	`G: Haemophilus`~treatment * factor(Days.post.exposure.start, levels = comp) + (1 + treatment | treatment/tank/PIT.tag.num)	-0.00256352	0.844662	Swab	0.998183
High_-2_21	G: Hydrogenophaga	`G: Hydrogenophaga`~treatment * factor(Days.post.exposure.start, levels = comp) + (1 + treatment | treatment/tank/PIT.tag.num)	-0.0046102	6.51945	Swab	0.99782
High_-2_21	G: Hyphomicrobium	`G: Hyphomicrobium`~treatment * factor(Days.post.exposure.start, levels = comp) + (1 + treatment | treatment/tank/PIT.tag.num)	0.0696132	5.29347	Swab	0.594233
High_-2_21	G: Ideonella	`G: Ideonella`~treatment * factor(Days.post.exposure.start, levels = comp) + (1 + treatment | treatment/tank/PIT.tag.num)	0.000208257	0.670094	Swab	1
High_-2_21	G: Inhella	`G: Inhella`~treatment * factor(Days.post.exposure.start, levels = comp) + (1 + treatment | treatment/tank/PIT.tag.num)	0.00534886	1.04425	Swab	0.909613
High_-2_21	G: Iodobacter	`G: Iodobacter`~treatment * factor(Days.post.exposure.start, levels = comp) + (1 + treatment | treatment/tank/PIT.tag.num)	-0.0192209	1.21513	Swab	0.485755
High_-2_21	G: Janthinobacterium	`G: Janthinobacterium`~treatment * factor(Days.post.exposure.start, levels = comp) + (1 + treatment | treatment/tank/PIT.tag.num)	0.000811407	23.4499	Swab	1
High_-2_21	G: Klebsiella	`G: Klebsiella`~treatment * factor(Days.post.exposure.start, levels = comp) + (1 + treatment | treatment/tank/PIT.tag.num)	-0.183989	9.10314	Swab	0.256626
High_-2_21	G: Kocuria	`G: Kocuria`~treatment * factor(Days.post.exposure.start, levels = comp) + (1 + treatment | treatment/tank/PIT.tag.num)	0.00353007	0.706938	Swab	0.982101
High_-2_21	G: Lactococcus	`G: Lactococcus`~treatment * factor(Days.post.exposure.start, levels = comp) + (1 + treatment | treatment/tank/PIT.tag.num)	-0.00659765	1.06862	Swab	0.821035
High_-2_21	G: Legionella	`G: Legionella`~treatment * factor(Days.post.exposure.start, levels = comp) + (1 + treatment | treatment/tank/PIT.tag.num)	-0.171552	4.59623	Swab	0.0123433
High_-2_21	G: Leptothrix	`G: Leptothrix`~treatment * factor(Days.post.exposure.start, levels = comp) + (1 + treatment | treatment/tank/PIT.tag.num)	0.0505136	2.58213	Swab	0.290022
High_-2_21	G: Limnohabitans	`G: Limnohabitans`~treatment * factor(Days.post.exposure.start, levels = comp) + (1 + treatment | treatment/tank/PIT.tag.num)	0.0308432	16.0522	Swab	1
High_-2_21	G: Limosilactobacillus	`G: Limosilactobacillus`~treatment * factor(Days.post.exposure.start, levels = comp) + (1 + treatment | treatment/tank/PIT.tag.num)	0.487917	15.0759	Swab	0.0301329
High_-2_21	G: Listeria	`G: Listeria`~treatment * factor(Days.post.exposure.start, levels = comp) + (1 + treatment | treatment/tank/PIT.tag.num)	0.0563839	2.1574	Swab	0.106746
High_-2_21	G: Luteimonas	`G: Luteimonas`~treatment * factor(Days.post.exposure.start, levels = comp) + (1 + treatment | treatment/tank/PIT.tag.num)	0.000695481	0.841442	Swab	1
High_-2_21	G: Massilia	`G: Massilia`~treatment * factor(Days.post.exposure.start, levels = comp) + (1 + treatment | treatment/tank/PIT.tag.num)	-0.00796135	9.71372	Swab	1
High_-2_21	G: Methylobacterium-Methylorubrum	`G: Methylobacterium-Methylorubrum`~treatment * factor(Days.post.exposure.start, levels = comp) + (1 + treatment | treatment/tank/PIT.tag.num)	0.00716104	0.997118	Swab	0.896117
High_-2_21	G: Methylophilus	`G: Methylophilus`~treatment * factor(Days.post.exposure.start, levels = comp) + (1 + treatment | treatment/tank/PIT.tag.num)	9.096e-05	1.85877	Swab	1
High_-2_21	G: Micavibrionales Order	`G: Micavibrionales Order`~treatment * factor(Days.post.exposure.start, levels = comp) + (1 + treatment | treatment/tank/PIT.tag.num)	0.000396295	0.978243	Swab	1
High_-2_21	G: Microbacterium	`G: Microbacterium`~treatment * factor(Days.post.exposure.start, levels = comp) + (1 + treatment | treatment/tank/PIT.tag.num)	0.000533438	1.03175	Swab	1
High_-2_21	G: Microscillaceae Family	`G: Microscillaceae Family`~treatment * factor(Days.post.exposure.start, levels = comp) + (1 + treatment | treatment/tank/PIT.tag.num)	0.0168278	1.86385	Swab	0.821106
High_-2_21	G: NS11-12 marine group Family	`G: NS11-12 marine group Family`~treatment * factor(Days.post.exposure.start, levels = comp) + (1 + treatment | treatment/tank/PIT.tag.num)	0.141345	2.89456	Swab	0.000599516
High_-2_21	G: Nannocystis	`G: Nannocystis`~treatment * factor(Days.post.exposure.start, levels = comp) + (1 + treatment | treatment/tank/PIT.tag.num)	0.0165173	1.06922	Swab	0.480921
High_-2_21	G: Neisseriaceae Family	`G: Neisseriaceae Family`~treatment * factor(Days.post.exposure.start, levels = comp) + (1 + treatment | treatment/tank/PIT.tag.num)	-0.00441224	1.46717	Swab	0.998438
High_-2_21	G: Neorickettsia	`G: Neorickettsia`~treatment * factor(Days.post.exposure.start, levels = comp) + (1 + treatment | treatment/tank/PIT.tag.num)	0.0881125	6.39306	Swab	0.555236
High_-2_21	G: Nocardia	`G: Nocardia`~treatment * factor(Days.post.exposure.start, levels = comp) + (1 + treatment | treatment/tank/PIT.tag.num)	0.0269672	1.05821	Swab	0.12428
High_-2_21	G: Noviherbaspirillum	`G: Noviherbaspirillum`~treatment * factor(Days.post.exposure.start, levels = comp) + (1 + treatment | treatment/tank/PIT.tag.num)	0.00837287	3.06604	Swab	0.997669
High_-2_21	G: Novosphingobium	`G: Novosphingobium`~treatment * factor(Days.post.exposure.start, levels = comp) + (1 + treatment | treatment/tank/PIT.tag.num)	0.0737151	3.46286	Swab	0.235033
High_-2_21	G: OM190 Class	`G: OM190 Class`~treatment * factor(Days.post.exposure.start, levels = comp) + (1 + treatment | treatment/tank/PIT.tag.num)	-0.00376693	1.36703	Swab	0.911645
High_-2_21	G: Obscuribacteraceae Family	`G: Obscuribacteraceae Family`~treatment * factor(Days.post.exposure.start, levels = comp) + (1 + treatment | treatment/tank/PIT.tag.num)	0.00362264	0.979717	Swab	0.914564
High_-2_21	G: Oxalobacteraceae Family	`G: Oxalobacteraceae Family`~treatment * factor(Days.post.exposure.start, levels = comp) + (1 + treatment | treatment/tank/PIT.tag.num)	-0.0235453	3.63234	Swab	0.968065
High_-2_21	G: P3OB-42	`G: P3OB-42`~treatment * factor(Days.post.exposure.start, levels = comp) + (1 + treatment | treatment/tank/PIT.tag.num)	0.0133249	2.18011	Swab	0.942092
High_-2_21	G: Pajaroellobacter	`G: Pajaroellobacter`~treatment * factor(Days.post.exposure.start, levels = comp) + (1 + treatment | treatment/tank/PIT.tag.num)	-0.459537	18.2872	Swab	0.119889
High_-2_21	G: Parasediminibacterium	`G: Parasediminibacterium`~treatment * factor(Days.post.exposure.start, levels = comp) + (1 + treatment | treatment/tank/PIT.tag.num)	0.0278705	5.84931	Swab	0.995918
High_-2_21	G: Paucibacter	`G: Paucibacter`~treatment * factor(Days.post.exposure.start, levels = comp) + (1 + treatment | treatment/tank/PIT.tag.num)	-0.148344	8.75115	Swab	0.388678
High_-2_21	G: Pedobacter	`G: Pedobacter`~treatment * factor(Days.post.exposure.start, levels = comp) + (1 + treatment | treatment/tank/PIT.tag.num)	0.122398	4.09653	Swab	0.0536458
High_-2_21	G: Pedomicrobium	`G: Pedomicrobium`~treatment * factor(Days.post.exposure.start, levels = comp) + (1 + treatment | treatment/tank/PIT.tag.num)	-0.000392422	0.843317	Swab	0.892454
High_-2_21	G: Phenylobacterium	`G: Phenylobacterium`~treatment * factor(Days.post.exposure.start, levels = comp) + (1 + treatment | treatment/tank/PIT.tag.num)	0.0137071	2.15011	Swab	0.929682
High_-2_21	G: Piscinibacter	`G: Piscinibacter`~treatment * factor(Days.post.exposure.start, levels = comp) + (1 + treatment | treatment/tank/PIT.tag.num)	0.00201954	0.924075	Swab	0.917877
High_-2_21	G: Plot4-2H12	`G: Plot4-2H12`~treatment * factor(Days.post.exposure.start, levels = comp) + (1 + treatment | treatment/tank/PIT.tag.num)	0.00502526	0.780321	Swab	0.905924
High_-2_21	G: Polaromonas	`G: Polaromonas`~treatment * factor(Days.post.exposure.start, levels = comp) + (1 + treatment | treatment/tank/PIT.tag.num)	0.0321666	3.69999	Swab	0.858649
High_-2_21	G: Polynucleobacter	`G: Polynucleobacter`~treatment * factor(Days.post.exposure.start, levels = comp) + (1 + treatment | treatment/tank/PIT.tag.num)	3.90616	148.735	Swab	0.0973287
High_-2_21	G: Pseudarthrobacter	`G: Pseudarthrobacter`~treatment * factor(Days.post.exposure.start, levels = comp) + (1 + treatment | treatment/tank/PIT.tag.num)	0.0170768	0.621507	Swab	0.0792576
High_-2_21	G: Pseudomonas	`G: Pseudomonas`~treatment * factor(Days.post.exposure.start, levels = comp) + (1 + treatment | treatment/tank/PIT.tag.num)	-1.16235	120.884	Swab	0.806892
High_-2_21	G: Pseudorhodobacter	`G: Pseudorhodobacter`~treatment * factor(Days.post.exposure.start, levels = comp) + (1 + treatment | treatment/tank/PIT.tag.num)	0.00116625	5.74704	Swab	0.999902
High_-2_21	G: Pseudorhodoferax	`G: Pseudorhodoferax`~treatment * factor(Days.post.exposure.start, levels = comp) + (1 + treatment | treatment/tank/PIT.tag.num)	0.000486476	0.673528	Swab	1
High_-2_21	G: Pseudoxanthomonas	`G: Pseudoxanthomonas`~treatment * factor(Days.post.exposure.start, levels = comp) + (1 + treatment | treatment/tank/PIT.tag.num)	0.0026552	0.691683	Swab	1
High_-2_21	G: Psychrobacter	`G: Psychrobacter`~treatment * factor(Days.post.exposure.start, levels = comp) + (1 + treatment | treatment/tank/PIT.tag.num)	-0.0232557	0.997361	Swab	0.18219
High_-2_21	G: Ramlibacter	`G: Ramlibacter`~treatment * factor(Days.post.exposure.start, levels = comp) + (1 + treatment | treatment/tank/PIT.tag.num)	0.0232681	0.972604	Swab	0.164387
High_-2_21	G: Rheinheimera	`G: Rheinheimera`~treatment * factor(Days.post.exposure.start, levels = comp) + (1 + treatment | treatment/tank/PIT.tag.num)	-0.306024	15.2604	Swab	0.262288
High_-2_21	G: Rhizobacter	`G: Rhizobacter`~treatment * factor(Days.post.exposure.start, levels = comp) + (1 + treatment | treatment/tank/PIT.tag.num)	-0.000226877	9.73518	Swab	1
High_-2_21	G: Rhizobiaceae Family	`G: Rhizobiaceae Family`~treatment * factor(Days.post.exposure.start, levels = comp) + (1 + treatment | treatment/tank/PIT.tag.num)	0.0103337	1.6437	Swab	0.921098
High_-2_21	G: Rhizorhapis	`G: Rhizorhapis`~treatment * factor(Days.post.exposure.start, levels = comp) + (1 + treatment | treatment/tank/PIT.tag.num)	-0.0832205	8.50193	Swab	0.792245
High_-2_21	G: Rhodanobacteraceae Family	`G: Rhodanobacteraceae Family`~treatment * factor(Days.post.exposure.start, levels = comp) + (1 + treatment | treatment/tank/PIT.tag.num)	-0.00236936	0.777761	Swab	1
High_-2_21	G: Rhodobacter	`G: Rhodobacter`~treatment * factor(Days.post.exposure.start, levels = comp) + (1 + treatment | treatment/tank/PIT.tag.num)	0.264401	11.265	Swab	0.158653
High_-2_21	G: Rhodococcus	`G: Rhodococcus`~treatment * factor(Days.post.exposure.start, levels = comp) + (1 + treatment | treatment/tank/PIT.tag.num)	-1.57499e-05	0.744262	Swab	0.993116
High_-2_21	G: Rhodoferax	`G: Rhodoferax`~treatment * factor(Days.post.exposure.start, levels = comp) + (1 + treatment | treatment/tank/PIT.tag.num)	1.64874	62.2372	Swab	0.0936568
High_-2_21	G: Rickettsiaceae Family	`G: Rickettsiaceae Family`~treatment * factor(Days.post.exposure.start, levels = comp) + (1 + treatment | treatment/tank/PIT.tag.num)	0.0368081	1.87926	Swab	0.313757
High_-2_21	G: Roseateles	`G: Roseateles`~treatment * factor(Days.post.exposure.start, levels = comp) + (1 + treatment | treatment/tank/PIT.tag.num)	3.05531	94.6805	Swab	0.0303414
High_-2_21	G: Rothia	`G: Rothia`~treatment * factor(Days.post.exposure.start, levels = comp) + (1 + treatment | treatment/tank/PIT.tag.num)	-0.00229501	0.733146	Swab	0.982321
High_-2_21	G: Salmonella	`G: Salmonella`~treatment * factor(Days.post.exposure.start, levels = comp) + (1 + treatment | treatment/tank/PIT.tag.num)	0.332791	9.06915	Swab	0.0115515
High_-2_21	G: Saprospiraceae Family	`G: Saprospiraceae Family`~treatment * factor(Days.post.exposure.start, levels = comp) + (1 + treatment | treatment/tank/PIT.tag.num)	0.184415	8.48031	Swab	0.20645
High_-2_21	G: Shewanella	`G: Shewanella`~treatment * factor(Days.post.exposure.start, levels = comp) + (1 + treatment | treatment/tank/PIT.tag.num)	0.0226979	1.96176	Swab	0.662453
High_-2_21	G: Shinella	`G: Shinella`~treatment * factor(Days.post.exposure.start, levels = comp) + (1 + treatment | treatment/tank/PIT.tag.num)	-0.129488	5.48821	Swab	0.160007
High_-2_21	G: Simonsiella	`G: Simonsiella`~treatment * factor(Days.post.exposure.start, levels = comp) + (1 + treatment | treatment/tank/PIT.tag.num)	-0.0592892	10.5893	Swab	0.970525
High_-2_21	G: Sphaerotilus	`G: Sphaerotilus`~treatment * factor(Days.post.exposure.start, levels = comp) + (1 + treatment | treatment/tank/PIT.tag.num)	-5.54041	206.618	Swab	0.0881722
High_-2_21	G: Sphingobium	`G: Sphingobium`~treatment * factor(Days.post.exposure.start, levels = comp) + (1 + treatment | treatment/tank/PIT.tag.num)	0.341865	30.6121	Swab	0.708189
High_-2_21	G: Sphingomonas	`G: Sphingomonas`~treatment * factor(Days.post.exposure.start, levels = comp) + (1 + treatment | treatment/tank/PIT.tag.num)	-0.00672199	13.9828	Swab	0.999993
High_-2_21	G: Sphingopyxis	`G: Sphingopyxis`~treatment * factor(Days.post.exposure.start, levels = comp) + (1 + treatment | treatment/tank/PIT.tag.num)	0.118419	8.78973	Swab	0.570839
High_-2_21	G: Staphylococcus	`G: Staphylococcus`~treatment * factor(Days.post.exposure.start, levels = comp) + (1 + treatment | treatment/tank/PIT.tag.num)	0.12786	3.90912	Swab	0.0309908
High_-2_21	G: Stenotrophobacter	`G: Stenotrophobacter`~treatment * factor(Days.post.exposure.start, levels = comp) + (1 + treatment | treatment/tank/PIT.tag.num)	-0.0373675	3.01669	Swab	0.641692
High_-2_21	G: Stenotrophomonas	`G: Stenotrophomonas`~treatment * factor(Days.post.exposure.start, levels = comp) + (1 + treatment | treatment/tank/PIT.tag.num)	0.00321534	1.66855	Swab	1
High_-2_21	G: Streptococcus	`G: Streptococcus`~treatment * factor(Days.post.exposure.start, levels = comp) + (1 + treatment | treatment/tank/PIT.tag.num)	-0.0037284	2.03268	Swab	1
High_-2_21	G: Terrimonas	`G: Terrimonas`~treatment * factor(Days.post.exposure.start, levels = comp) + (1 + treatment | treatment/tank/PIT.tag.num)	-0.0163195	0.763883	Swab	0.21407
High_-2_21	G: Tolumonas	`G: Tolumonas`~treatment * factor(Days.post.exposure.start, levels = comp) + (1 + treatment | treatment/tank/PIT.tag.num)	0.00766145	0.773015	Swab	0.76436
High_-2_21	G: Undibacterium	`G: Undibacterium`~treatment * factor(Days.post.exposure.start, levels = comp) + (1 + treatment | treatment/tank/PIT.tag.num)	0.5986	27.1785	Swab	0.197211
High_-2_21	G: Variovorax	`G: Variovorax`~treatment * factor(Days.post.exposure.start, levels = comp) + (1 + treatment | treatment/tank/PIT.tag.num)	0.0297227	1.16469	Swab	0.162192
High_-2_21	G: Veillonella	`G: Veillonella`~treatment * factor(Days.post.exposure.start, levels = comp) + (1 + treatment | treatment/tank/PIT.tag.num)	0.0014929	0.84909	Swab	0.999725
High_-2_21	G: Vibrionaceae Family	`G: Vibrionaceae Family`~treatment * factor(Days.post.exposure.start, levels = comp) + (1 + treatment | treatment/tank/PIT.tag.num)	-0.117598	6.9331	Swab	0.384754
High_-2_21	G: ZOR0006	`G: ZOR0006`~treatment * factor(Days.post.exposure.start, levels = comp) + (1 + treatment | treatment/tank/PIT.tag.num)	-0.0573775	48.405	Swab	1
High_-2_21	G: Zoogloea	`G: Zoogloea`~treatment * factor(Days.post.exposure.start, levels = comp) + (1 + treatment | treatment/tank/PIT.tag.num)	-0.0119962	6.89711	Swab	1
High_-2_21	G: [Agitococcus] lubricus group	`G: [Agitococcus] lubricus group`~treatment * factor(Days.post.exposure.start, levels = comp) + (1 + treatment | treatment/tank/PIT.tag.num)	0.101085	1.99035	Swab	0.000499069
High_-2_21	G: env.OPS 17 Family	`G: env.OPS 17 Family`~treatment * factor(Days.post.exposure.start, levels = comp) + (1 + treatment | treatment/tank/PIT.tag.num)	0.535478	33.0413	Swab	0.41935
High_-2_21	G: oc32	`G: oc32`~treatment * factor(Days.post.exposure.start, levels = comp) + (1 + treatment | treatment/tank/PIT.tag.num)	-0.00228432	0.77104	Swab	1
High_-2_21	O: Absconditabacteriales (SR1)	`O: Absconditabacteriales (SR1)`~treatment * factor(Days.post.exposure.start, levels = comp) + (1 + treatment | treatment/tank/PIT.tag.num)	-0.057365	1.5117	Swab	0.0118802
High_-2_21	O: Babeliales	`O: Babeliales`~treatment * factor(Days.post.exposure.start, levels = comp) + (1 + treatment | treatment/tank/PIT.tag.num)	0.0033172	0.636083	Swab	0.990748
High_-2_21	O: Bacillales	`O: Bacillales`~treatment * factor(Days.post.exposure.start, levels = comp) + (1 + treatment | treatment/tank/PIT.tag.num)	0.422883	13.3142	Swab	0.0341019
High_-2_21	O: Bacilli Class	`O: Bacilli Class`~treatment * factor(Days.post.exposure.start, levels = comp) + (1 + treatment | treatment/tank/PIT.tag.num)	0.00363245	1.30916	Swab	0.955604
High_-2_21	O: Bacteria Kingdom	`O: Bacteria Kingdom`~treatment * factor(Days.post.exposure.start, levels = comp) + (1 + treatment | treatment/tank/PIT.tag.num)	0.0602049	1.9858	Swab	0.0546094
High_-2_21	O: Bacteriovoracales	`O: Bacteriovoracales`~treatment * factor(Days.post.exposure.start, levels = comp) + (1 + treatment | treatment/tank/PIT.tag.num)	0.0153717	4.69772	Swab	1
High_-2_21	O: Bdellovibrionales	`O: Bdellovibrionales`~treatment * factor(Days.post.exposure.start, levels = comp) + (1 + treatment | treatment/tank/PIT.tag.num)	0.00119862	1.14757	Swab	0.936095
High_-2_21	O: Blastocatellales	`O: Blastocatellales`~treatment * factor(Days.post.exposure.start, levels = comp) + (1 + treatment | treatment/tank/PIT.tag.num)	-0.0121803	3.27541	Swab	0.979819
High_-2_21	O: Brevinematales	`O: Brevinematales`~treatment * factor(Days.post.exposure.start, levels = comp) + (1 + treatment | treatment/tank/PIT.tag.num)	0.0198144	0.710863	Swab	0.0742225
High_-2_21	O: Burkholderiales	`O: Burkholderiales`~treatment * factor(Days.post.exposure.start, levels = comp) + (1 + treatment | treatment/tank/PIT.tag.num)	3.34782	288.803	Swab	0.681664
High_-2_21	O: Caulobacterales	`O: Caulobacterales`~treatment * factor(Days.post.exposure.start, levels = comp) + (1 + treatment | treatment/tank/PIT.tag.num)	0.00231112	2.56137	Swab	0.955436
High_-2_21	O: Chitinophagales	`O: Chitinophagales`~treatment * factor(Days.post.exposure.start, levels = comp) + (1 + treatment | treatment/tank/PIT.tag.num)	0.269894	12.0396	Swab	0.186078
High_-2_21	O: Chlamydiales	`O: Chlamydiales`~treatment * factor(Days.post.exposure.start, levels = comp) + (1 + treatment | treatment/tank/PIT.tag.num)	0.163099	8.48362	Swab	0.29104
High_-2_21	O: Corynebacteriales	`O: Corynebacteriales`~treatment * factor(Days.post.exposure.start, levels = comp) + (1 + treatment | treatment/tank/PIT.tag.num)	0.0267055	1.13757	Swab	0.175771
High_-2_21	O: Cytophagales	`O: Cytophagales`~treatment * factor(Days.post.exposure.start, levels = comp) + (1 + treatment | treatment/tank/PIT.tag.num)	2.65922	233.579	Swab	0.694759
High_-2_21	O: Deinococcales	`O: Deinococcales`~treatment * factor(Days.post.exposure.start, levels = comp) + (1 + treatment | treatment/tank/PIT.tag.num)	0.00227849	1.06852	Swab	0.999818
High_-2_21	O: Enterobacterales	`O: Enterobacterales`~treatment * factor(Days.post.exposure.start, levels = comp) + (1 + treatment | treatment/tank/PIT.tag.num)	-9.49012	358.397	Swab	0.0935111
High_-2_21	O: Erysipelotrichales	`O: Erysipelotrichales`~treatment * factor(Days.post.exposure.start, levels = comp) + (1 + treatment | treatment/tank/PIT.tag.num)	-0.0573775	48.405	Swab	1
High_-2_21	O: Fimbriimonadales	`O: Fimbriimonadales`~treatment * factor(Days.post.exposure.start, levels = comp) + (1 + treatment | treatment/tank/PIT.tag.num)	-0.0111862	0.791797	Swab	0.57553
High_-2_21	O: Flavobacteriales	`O: Flavobacteriales`~treatment * factor(Days.post.exposure.start, levels = comp) + (1 + treatment | treatment/tank/PIT.tag.num)	1.85794	197.367	Swab	0.819364
High_-2_21	O: Fusobacteriales	`O: Fusobacteriales`~treatment * factor(Days.post.exposure.start, levels = comp) + (1 + treatment | treatment/tank/PIT.tag.num)	-1.413	198.691	Swab	0.957917
High_-2_21	O: Gammaproteobacteria Class	`O: Gammaproteobacteria Class`~treatment * factor(Days.post.exposure.start, levels = comp) + (1 + treatment | treatment/tank/PIT.tag.num)	-0.0323322	0.96891	Swab	0.0410959
High_-2_21	O: Gammaproteobacteria Incertae Sedis	`O: Gammaproteobacteria Incertae Sedis`~treatment * factor(Days.post.exposure.start, levels = comp) + (1 + treatment | treatment/tank/PIT.tag.num)	-0.000912233	1.0141	Swab	0.998709
High_-2_21	O: Gemmatales	`O: Gemmatales`~treatment * factor(Days.post.exposure.start, levels = comp) + (1 + treatment | treatment/tank/PIT.tag.num)	0.00420394	1.30057	Swab	0.93133
High_-2_21	O: Gracilibacteria Class	`O: Gracilibacteria Class`~treatment * factor(Days.post.exposure.start, levels = comp) + (1 + treatment | treatment/tank/PIT.tag.num)	0.0620121	11.65	Swab	0.993505
High_-2_21	O: Isosphaerales	`O: Isosphaerales`~treatment * factor(Days.post.exposure.start, levels = comp) + (1 + treatment | treatment/tank/PIT.tag.num)	-0.013646	0.69055	Swab	0.273015
High_-2_21	O: Lactobacillales	`O: Lactobacillales`~treatment * factor(Days.post.exposure.start, levels = comp) + (1 + treatment | treatment/tank/PIT.tag.num)	0.649114	19.5282	Swab	0.0248928
High_-2_21	O: Legionellales	`O: Legionellales`~treatment * factor(Days.post.exposure.start, levels = comp) + (1 + treatment | treatment/tank/PIT.tag.num)	-0.171552	4.59623	Swab	0.0123433
High_-2_21	O: Micavibrionales	`O: Micavibrionales`~treatment * factor(Days.post.exposure.start, levels = comp) + (1 + treatment | treatment/tank/PIT.tag.num)	0.000396295	0.978243	Swab	1
High_-2_21	O: Micrococcales	`O: Micrococcales`~treatment * factor(Days.post.exposure.start, levels = comp) + (1 + treatment | treatment/tank/PIT.tag.num)	0.00194713	1.03357	Swab	0.991565
High_-2_21	O: Myxococcales	`O: Myxococcales`~treatment * factor(Days.post.exposure.start, levels = comp) + (1 + treatment | treatment/tank/PIT.tag.num)	0.0133249	2.18011	Swab	0.942092
High_-2_21	O: Nannocystales	`O: Nannocystales`~treatment * factor(Days.post.exposure.start, levels = comp) + (1 + treatment | treatment/tank/PIT.tag.num)	0.0165173	1.06922	Swab	0.480921
High_-2_21	O: OM190 Class	`O: OM190 Class`~treatment * factor(Days.post.exposure.start, levels = comp) + (1 + treatment | treatment/tank/PIT.tag.num)	-0.00376693	1.36703	Swab	0.911645
High_-2_21	O: Obscuribacterales	`O: Obscuribacterales`~treatment * factor(Days.post.exposure.start, levels = comp) + (1 + treatment | treatment/tank/PIT.tag.num)	0.00362264	0.979717	Swab	0.914564
High_-2_21	O: Polyangiales	`O: Polyangiales`~treatment * factor(Days.post.exposure.start, levels = comp) + (1 + treatment | treatment/tank/PIT.tag.num)	-0.459537	18.2872	Swab	0.119889
High_-2_21	O: Pseudomonadales	`O: Pseudomonadales`~treatment * factor(Days.post.exposure.start, levels = comp) + (1 + treatment | treatment/tank/PIT.tag.num)	-0.108014	175.574	Swab	1
High_-2_21	O: Rhizobiales	`O: Rhizobiales`~treatment * factor(Days.post.exposure.start, levels = comp) + (1 + treatment | treatment/tank/PIT.tag.num)	0.599736	28.9325	Swab	0.237185
High_-2_21	O: Rhodobacterales	`O: Rhodobacterales`~treatment * factor(Days.post.exposure.start, levels = comp) + (1 + treatment | treatment/tank/PIT.tag.num)	0.0578338	14.9444	Swab	0.996222
High_-2_21	O: Rickettsiales	`O: Rickettsiales`~treatment * factor(Days.post.exposure.start, levels = comp) + (1 + treatment | treatment/tank/PIT.tag.num)	0.125059	6.87786	Swab	0.33939
High_-2_21	O: Sphingobacteriales	`O: Sphingobacteriales`~treatment * factor(Days.post.exposure.start, levels = comp) + (1 + treatment | treatment/tank/PIT.tag.num)	0.798649	35.0377	Swab	0.172983
High_-2_21	O: Sphingomonadales	`O: Sphingomonadales`~treatment * factor(Days.post.exposure.start, levels = comp) + (1 + treatment | treatment/tank/PIT.tag.num)	0.441745	43.6006	Swab	0.773378
High_-2_21	O: Staphylococcales	`O: Staphylococcales`~treatment * factor(Days.post.exposure.start, levels = comp) + (1 + treatment | treatment/tank/PIT.tag.num)	0.12786	3.90912	Swab	0.0309908
High_-2_21	O: Veillonellales-Selenomonadales	`O: Veillonellales-Selenomonadales`~treatment * factor(Days.post.exposure.start, levels = comp) + (1 + treatment | treatment/tank/PIT.tag.num)	0.0014929	0.84909	Swab	0.999725
High_-2_21	O: Verrucomicrobiales	`O: Verrucomicrobiales`~treatment * factor(Days.post.exposure.start, levels = comp) + (1 + treatment | treatment/tank/PIT.tag.num)	0.0237178	0.997798	Swab	0.178635
High_-2_21	O: Xanthomonadales	`O: Xanthomonadales`~treatment * factor(Days.post.exposure.start, levels = comp) + (1 + treatment | treatment/tank/PIT.tag.num)	0.00276211	2.26256	Swab	1
High_-2_21	P: Acidobacteriota	`P: Acidobacteriota`~treatment * factor(Days.post.exposure.start, levels = comp) + (1 + treatment | treatment/tank/PIT.tag.num)	-0.0121803	3.27541	Swab	0.979819
High_-2_21	P: Actinobacteriota	`P: Actinobacteriota`~treatment * factor(Days.post.exposure.start, levels = comp) + (1 + treatment | treatment/tank/PIT.tag.num)	0.0280739	1.41298	Swab	0.275743
High_-2_21	P: Armatimonadota	`P: Armatimonadota`~treatment * factor(Days.post.exposure.start, levels = comp) + (1 + treatment | treatment/tank/PIT.tag.num)	-0.0111862	0.791797	Swab	0.57553
High_-2_21	P: Bacteria Kingdom	`P: Bacteria Kingdom`~treatment * factor(Days.post.exposure.start, levels = comp) + (1 + treatment | treatment/tank/PIT.tag.num)	0.0602049	1.9858	Swab	0.0546094
High_-2_21	P: Bacteroidota	`P: Bacteroidota`~treatment * factor(Days.post.exposure.start, levels = comp) + (1 + treatment | treatment/tank/PIT.tag.num)	5.59053	304.334	Swab	0.321253
High_-2_21	P: Bdellovibrionota	`P: Bdellovibrionota`~treatment * factor(Days.post.exposure.start, levels = comp) + (1 + treatment | treatment/tank/PIT.tag.num)	0.0156855	4.73767	Swab	0.99977
High_-2_21	P: Cyanobacteria	`P: Cyanobacteria`~treatment * factor(Days.post.exposure.start, levels = comp) + (1 + treatment | treatment/tank/PIT.tag.num)	0.00362264	0.979717	Swab	0.914564
High_-2_21	P: Deinococcota	`P: Deinococcota`~treatment * factor(Days.post.exposure.start, levels = comp) + (1 + treatment | treatment/tank/PIT.tag.num)	0.00227849	1.06852	Swab	0.999818
High_-2_21	P: Dependentiae	`P: Dependentiae`~treatment * factor(Days.post.exposure.start, levels = comp) + (1 + treatment | treatment/tank/PIT.tag.num)	0.0033172	0.636083	Swab	0.990748
High_-2_21	P: Firmicutes	`P: Firmicutes`~treatment * factor(Days.post.exposure.start, levels = comp) + (1 + treatment | treatment/tank/PIT.tag.num)	1.14593	61.4489	Swab	0.310537
High_-2_21	P: Fusobacteriota	`P: Fusobacteriota`~treatment * factor(Days.post.exposure.start, levels = comp) + (1 + treatment | treatment/tank/PIT.tag.num)	-1.413	198.691	Swab	0.957917
High_-2_21	P: Myxococcota	`P: Myxococcota`~treatment * factor(Days.post.exposure.start, levels = comp) + (1 + treatment | treatment/tank/PIT.tag.num)	-0.435172	18.6983	Swab	0.162255
High_-2_21	P: Patescibacteria	`P: Patescibacteria`~treatment * factor(Days.post.exposure.start, levels = comp) + (1 + treatment | treatment/tank/PIT.tag.num)	0.00553143	11.9015	Swab	0.999427
High_-2_21	P: Planctomycetota	`P: Planctomycetota`~treatment * factor(Days.post.exposure.start, levels = comp) + (1 + treatment | treatment/tank/PIT.tag.num)	0.00057204	2.00924	Swab	0.955539
High_-2_21	P: Proteobacteria	`P: Proteobacteria`~treatment * factor(Days.post.exposure.start, levels = comp) + (1 + treatment | treatment/tank/PIT.tag.num)	-5.25594	280.416	Swab	0.306556
High_-2_21	P: Spirochaetota	`P: Spirochaetota`~treatment * factor(Days.post.exposure.start, levels = comp) + (1 + treatment | treatment/tank/PIT.tag.num)	0.0198144	0.710863	Swab	0.0742225
High_-2_21	P: Verrucomicrobiota	`P: Verrucomicrobiota`~treatment * factor(Days.post.exposure.start, levels = comp) + (1 + treatment | treatment/tank/PIT.tag.num)	0.185612	8.50738	Swab	0.205138
High_-2_28	C: Actinobacteria	`C: Actinobacteria`~treatment * factor(Days.post.exposure.start, levels = comp) + (1 + treatment | treatment/tank/PIT.tag.num)	0.0309251	1.42305	Swab	0.217858
High_-2_28	C: Alphaproteobacteria	`C: Alphaproteobacteria`~treatment * factor(Days.post.exposure.start, levels = comp) + (1 + treatment | treatment/tank/PIT.tag.num)	3.88392	64.4869	Swab	8.96018e-06
High_-2_28	C: Babeliae	`C: Babeliae`~treatment * factor(Days.post.exposure.start, levels = comp) + (1 + treatment | treatment/tank/PIT.tag.num)	0.000464363	0.639803	Swab	1
High_-2_28	C: Bacilli	`C: Bacilli`~treatment * factor(Days.post.exposure.start, levels = comp) + (1 + treatment | treatment/tank/PIT.tag.num)	0.868705	61.7886	Swab	0.534574
High_-2_28	C: Bacteria Kingdom	`C: Bacteria Kingdom`~treatment * factor(Days.post.exposure.start, levels = comp) + (1 + treatment | treatment/tank/PIT.tag.num)	0.0734788	1.99654	Swab	0.0137011
High_-2_28	C: Bacteroidia	`C: Bacteroidia`~treatment * factor(Days.post.exposure.start, levels = comp) + (1 + treatment | treatment/tank/PIT.tag.num)	-9.19397	306.087	Swab	0.0475574
High_-2_28	C: Bdellovibrionia	`C: Bdellovibrionia`~treatment * factor(Days.post.exposure.start, levels = comp) + (1 + treatment | treatment/tank/PIT.tag.num)	0.287014	4.76143	Swab	1.21408e-05
High_-2_28	C: Blastocatellia	`C: Blastocatellia`~treatment * factor(Days.post.exposure.start, levels = comp) + (1 + treatment | treatment/tank/PIT.tag.num)	-0.0168297	3.29285	Swab	0.958556
High_-2_28	C: Brevinematia	`C: Brevinematia`~treatment * factor(Days.post.exposure.start, levels = comp) + (1 + treatment | treatment/tank/PIT.tag.num)	0.00130464	0.714454	Swab	1
High_-2_28	C: Chlamydiae	`C: Chlamydiae`~treatment * factor(Days.post.exposure.start, levels = comp) + (1 + treatment | treatment/tank/PIT.tag.num)	0.167265	8.5486	Swab	0.278623
High_-2_28	C: Deinococci	`C: Deinococci`~treatment * factor(Days.post.exposure.start, levels = comp) + (1 + treatment | treatment/tank/PIT.tag.num)	0.00461833	1.07476	Swab	0.990509
High_-2_28	C: Fimbriimonadia	`C: Fimbriimonadia`~treatment * factor(Days.post.exposure.start, levels = comp) + (1 + treatment | treatment/tank/PIT.tag.num)	-0.0127897	0.79581	Swab	0.435691
High_-2_28	C: Fusobacteriia	`C: Fusobacteriia`~treatment * factor(Days.post.exposure.start, levels = comp) + (1 + treatment | treatment/tank/PIT.tag.num)	-3.57298	199.775	Swab	0.340848
High_-2_28	C: Gammaproteobacteria	`C: Gammaproteobacteria`~treatment * factor(Days.post.exposure.start, levels = comp) + (1 + treatment | treatment/tank/PIT.tag.num)	6.30824	295.522	Swab	0.213799
High_-2_28	C: Gracilibacteria	`C: Gracilibacteria`~treatment * factor(Days.post.exposure.start, levels = comp) + (1 + treatment | treatment/tank/PIT.tag.num)	0.488977	11.9669	Swab	0.004649
High_-2_28	C: Myxococcia	`C: Myxococcia`~treatment * factor(Days.post.exposure.start, levels = comp) + (1 + treatment | treatment/tank/PIT.tag.num)	-0.0133038	2.19296	Swab	0.933883
High_-2_28	C: Negativicutes	`C: Negativicutes`~treatment * factor(Days.post.exposure.start, levels = comp) + (1 + treatment | treatment/tank/PIT.tag.num)	-0.00522276	0.853439	Swab	0.93704
High_-2_28	C: OM190	`C: OM190`~treatment * factor(Days.post.exposure.start, levels = comp) + (1 + treatment | treatment/tank/PIT.tag.num)	0.00775635	1.37506	Swab	0.852371
High_-2_28	C: Planctomycetes	`C: Planctomycetes`~treatment * factor(Days.post.exposure.start, levels = comp) + (1 + treatment | treatment/tank/PIT.tag.num)	0.00871842	1.31749	Swab	0.844964
High_-2_28	C: Polyangia	`C: Polyangia`~treatment * factor(Days.post.exposure.start, levels = comp) + (1 + treatment | treatment/tank/PIT.tag.num)	0.441857	18.4841	Swab	0.148831
High_-2_28	C: Vampirivibrionia	`C: Vampirivibrionia`~treatment * factor(Days.post.exposure.start, levels = comp) + (1 + treatment | treatment/tank/PIT.tag.num)	0.00393469	0.985443	Swab	0.881783
High_-2_28	C: Verrucomicrobiae	`C: Verrucomicrobiae`~treatment * factor(Days.post.exposure.start, levels = comp) + (1 + treatment | treatment/tank/PIT.tag.num)	0.0366066	1.00269	Swab	0.0186946
High_-2_28	F: Absconditabacteriales (SR1) Order	`F: Absconditabacteriales (SR1) Order`~treatment * factor(Days.post.exposure.start, levels = comp) + (1 + treatment | treatment/tank/PIT.tag.num)	-0.0731975	1.52151	Swab	0.00111635
High_-2_28	F: Aeromonadaceae	`F: Aeromonadaceae`~treatment * factor(Days.post.exposure.start, levels = comp) + (1 + treatment | treatment/tank/PIT.tag.num)	-7.83419	359.876	Swab	0.200602
High_-2_28	F: Alteromonadaceae	`F: Alteromonadaceae`~treatment * factor(Days.post.exposure.start, levels = comp) + (1 + treatment | treatment/tank/PIT.tag.num)	-0.106361	15.3689	Swab	0.939385
High_-2_28	F: Anaplasmataceae	`F: Anaplasmataceae`~treatment * factor(Days.post.exposure.start, levels = comp) + (1 + treatment | treatment/tank/PIT.tag.num)	0.0654532	6.44272	Swab	0.769583
High_-2_28	F: Babeliales Order	`F: Babeliales Order`~treatment * factor(Days.post.exposure.start, levels = comp) + (1 + treatment | treatment/tank/PIT.tag.num)	0.000464363	0.639803	Swab	1
High_-2_28	F: Bacillaceae	`F: Bacillaceae`~treatment * factor(Days.post.exposure.start, levels = comp) + (1 + treatment | treatment/tank/PIT.tag.num)	0.37261	13.4087	Swab	0.0745223
High_-2_28	F: Bacilli Class	`F: Bacilli Class`~treatment * factor(Days.post.exposure.start, levels = comp) + (1 + treatment | treatment/tank/PIT.tag.num)	0.0170915	1.31912	Swab	0.608701
High_-2_28	F: Bacteria Kingdom	`F: Bacteria Kingdom`~treatment * factor(Days.post.exposure.start, levels = comp) + (1 + treatment | treatment/tank/PIT.tag.num)	0.0734788	1.99654	Swab	0.0137011
High_-2_28	F: Bacteriovoracaceae	`F: Bacteriovoracaceae`~treatment * factor(Days.post.exposure.start, levels = comp) + (1 + treatment | treatment/tank/PIT.tag.num)	0.282323	4.72122	Swab	1.3252e-05
High_-2_28	F: Bdellovibrionaceae	`F: Bdellovibrionaceae`~treatment * factor(Days.post.exposure.start, levels = comp) + (1 + treatment | treatment/tank/PIT.tag.num)	0.0158669	1.15378	Swab	0.578964
High_-2_28	F: Beijerinckiaceae	`F: Beijerinckiaceae`~treatment * factor(Days.post.exposure.start, levels = comp) + (1 + treatment | treatment/tank/PIT.tag.num)	0.134653	3.6848	Swab	0.0188621
High_-2_28	F: Blastocatellaceae	`F: Blastocatellaceae`~treatment * factor(Days.post.exposure.start, levels = comp) + (1 + treatment | treatment/tank/PIT.tag.num)	-0.0168297	3.29285	Swab	0.958556
High_-2_28	F: Brevinemataceae	`F: Brevinemataceae`~treatment * factor(Days.post.exposure.start, levels = comp) + (1 + treatment | treatment/tank/PIT.tag.num)	0.00130464	0.714454	Swab	1
High_-2_28	F: Burkholderiaceae	`F: Burkholderiaceae`~treatment * factor(Days.post.exposure.start, levels = comp) + (1 + treatment | treatment/tank/PIT.tag.num)	4.05289	149.684	Swab	0.0841868
High_-2_28	F: Burkholderiales Incertae Sedis	`F: Burkholderiales Incertae Sedis`~treatment * factor(Days.post.exposure.start, levels = comp) + (1 + treatment | treatment/tank/PIT.tag.num)	0.153539	10.1322	Swab	0.479461
High_-2_28	F: Burkholderiales Order	`F: Burkholderiales Order`~treatment * factor(Days.post.exposure.start, levels = comp) + (1 + treatment | treatment/tank/PIT.tag.num)	-0.0452985	3.83363	Swab	0.668041
High_-2_28	F: Caulobacteraceae	`F: Caulobacteraceae`~treatment * factor(Days.post.exposure.start, levels = comp) + (1 + treatment | treatment/tank/PIT.tag.num)	0.00683619	2.57637	Swab	0.963708
High_-2_28	F: Cellvibrionaceae	`F: Cellvibrionaceae`~treatment * factor(Days.post.exposure.start, levels = comp) + (1 + treatment | treatment/tank/PIT.tag.num)	0.215338	58.1885	Swab	1
High_-2_28	F: Chitinibacteraceae	`F: Chitinibacteraceae`~treatment * factor(Days.post.exposure.start, levels = comp) + (1 + treatment | treatment/tank/PIT.tag.num)	-0.038964	1.22454	Swab	0.0875937
High_-2_28	F: Chitinophagaceae	`F: Chitinophagaceae`~treatment * factor(Days.post.exposure.start, levels = comp) + (1 + treatment | treatment/tank/PIT.tag.num)	-0.0727628	6.21474	Swab	0.677802
High_-2_28	F: Chlamydiales Incertae Sedis	`F: Chlamydiales Incertae Sedis`~treatment * factor(Days.post.exposure.start, levels = comp) + (1 + treatment | treatment/tank/PIT.tag.num)	0.167265	8.5486	Swab	0.278623
High_-2_28	F: Chromobacteriaceae	`F: Chromobacteriaceae`~treatment * factor(Days.post.exposure.start, levels = comp) + (1 + treatment | treatment/tank/PIT.tag.num)	0.0455655	1.29639	Swab	0.02819
High_-2_28	F: Comamonadaceae	`F: Comamonadaceae`~treatment * factor(Days.post.exposure.start, levels = comp) + (1 + treatment | treatment/tank/PIT.tag.num)	7.75642	238.39	Swab	0.0287169
High_-2_28	F: Crocinitomicaceae	`F: Crocinitomicaceae`~treatment * factor(Days.post.exposure.start, levels = comp) + (1 + treatment | treatment/tank/PIT.tag.num)	0.0966352	7.7809	Swab	0.63612
High_-2_28	F: Deinococcaceae	`F: Deinococcaceae`~treatment * factor(Days.post.exposure.start, levels = comp) + (1 + treatment | treatment/tank/PIT.tag.num)	0.00461833	1.07476	Swab	0.990509
High_-2_28	F: Devosiaceae	`F: Devosiaceae`~treatment * factor(Days.post.exposure.start, levels = comp) + (1 + treatment | treatment/tank/PIT.tag.num)	0.125781	5.10995	Swab	0.138164
High_-2_28	F: Enterobacterales Order	`F: Enterobacterales Order`~treatment * factor(Days.post.exposure.start, levels = comp) + (1 + treatment | treatment/tank/PIT.tag.num)	-0.086432	2.71553	Swab	0.0442969
High_-2_28	F: Enterobacteriaceae	`F: Enterobacteriaceae`~treatment * factor(Days.post.exposure.start, levels = comp) + (1 + treatment | treatment/tank/PIT.tag.num)	0.394217	14.2305	Swab	0.0781534
High_-2_28	F: Enterococcaceae	`F: Enterococcaceae`~treatment * factor(Days.post.exposure.start, levels = comp) + (1 + treatment | treatment/tank/PIT.tag.num)	0.0960634	2.96563	Swab	0.0319049
High_-2_28	F: Erysipelotrichaceae	`F: Erysipelotrichaceae`~treatment * factor(Days.post.exposure.start, levels = comp) + (1 + treatment | treatment/tank/PIT.tag.num)	-0.226706	48.6991	Swab	0.99985
High_-2_28	F: Fimbriimonadaceae	`F: Fimbriimonadaceae`~treatment * factor(Days.post.exposure.start, levels = comp) + (1 + treatment | treatment/tank/PIT.tag.num)	-0.0127897	0.79581	Swab	0.435691
High_-2_28	F: Flavobacteriaceae	`F: Flavobacteriaceae`~treatment * factor(Days.post.exposure.start, levels = comp) + (1 + treatment | treatment/tank/PIT.tag.num)	-0.120429	193.604	Swab	1
High_-2_28	F: Fusobacteriaceae	`F: Fusobacteriaceae`~treatment * factor(Days.post.exposure.start, levels = comp) + (1 + treatment | treatment/tank/PIT.tag.num)	-3.57298	199.775	Swab	0.340848
High_-2_28	F: Gammaproteobacteria Class	`F: Gammaproteobacteria Class`~treatment * factor(Days.post.exposure.start, levels = comp) + (1 + treatment | treatment/tank/PIT.tag.num)	-0.0335685	0.974233	Swab	0.0355903
High_-2_28	F: Gemmataceae	`F: Gemmataceae`~treatment * factor(Days.post.exposure.start, levels = comp) + (1 + treatment | treatment/tank/PIT.tag.num)	0.00909193	1.3081	Swab	0.841774
High_-2_28	F: Gracilibacteria Class	`F: Gracilibacteria Class`~treatment * factor(Days.post.exposure.start, levels = comp) + (1 + treatment | treatment/tank/PIT.tag.num)	0.561853	11.7107	Swab	0.000649082
High_-2_28	F: Hyphomicrobiaceae	`F: Hyphomicrobiaceae`~treatment * factor(Days.post.exposure.start, levels = comp) + (1 + treatment | treatment/tank/PIT.tag.num)	0.0729678	5.33141	Swab	0.564055
High_-2_28	F: Isosphaeraceae	`F: Isosphaeraceae`~treatment * factor(Days.post.exposure.start, levels = comp) + (1 + treatment | treatment/tank/PIT.tag.num)	-0.0137452	0.694054	Swab	0.272333
High_-2_28	F: Lactobacillaceae	`F: Lactobacillaceae`~treatment * factor(Days.post.exposure.start, levels = comp) + (1 + treatment | treatment/tank/PIT.tag.num)	0.429598	15.1815	Swab	0.0674845
High_-2_28	F: Legionellaceae	`F: Legionellaceae`~treatment * factor(Days.post.exposure.start, levels = comp) + (1 + treatment | treatment/tank/PIT.tag.num)	0.115692	4.62452	Swab	0.132594
High_-2_28	F: Listeriaceae	`F: Listeriaceae`~treatment * factor(Days.post.exposure.start, levels = comp) + (1 + treatment | treatment/tank/PIT.tag.num)	0.0584736	2.17357	Swab	0.0915862
High_-2_28	F: Methylophilaceae	`F: Methylophilaceae`~treatment * factor(Days.post.exposure.start, levels = comp) + (1 + treatment | treatment/tank/PIT.tag.num)	-6.2678e-05	1.86965	Swab	1
High_-2_28	F: Micavibrionales Order	`F: Micavibrionales Order`~treatment * factor(Days.post.exposure.start, levels = comp) + (1 + treatment | treatment/tank/PIT.tag.num)	-0.001568	0.983966	Swab	0.991243
High_-2_28	F: Microbacteriaceae	`F: Microbacteriaceae`~treatment * factor(Days.post.exposure.start, levels = comp) + (1 + treatment | treatment/tank/PIT.tag.num)	0.00952309	1.03862	Swab	0.824502
High_-2_28	F: Micrococcaceae	`F: Micrococcaceae`~treatment * factor(Days.post.exposure.start, levels = comp) + (1 + treatment | treatment/tank/PIT.tag.num)	0.00425966	0.776791	Swab	0.969891
High_-2_28	F: Microscillaceae	`F: Microscillaceae`~treatment * factor(Days.post.exposure.start, levels = comp) + (1 + treatment | treatment/tank/PIT.tag.num)	-0.016686	1.87467	Swab	0.819239
High_-2_28	F: Moraxellaceae	`F: Moraxellaceae`~treatment * factor(Days.post.exposure.start, levels = comp) + (1 + treatment | treatment/tank/PIT.tag.num)	0.968906	109.457	Swab	0.854538
High_-2_28	F: Myxococcaceae	`F: Myxococcaceae`~treatment * factor(Days.post.exposure.start, levels = comp) + (1 + treatment | treatment/tank/PIT.tag.num)	-0.0133038	2.19296	Swab	0.933883
High_-2_28	F: NS11-12 marine group	`F: NS11-12 marine group`~treatment * factor(Days.post.exposure.start, levels = comp) + (1 + treatment | treatment/tank/PIT.tag.num)	0.157445	2.91121	Swab	0.000137596
High_-2_28	F: Nannocystaceae	`F: Nannocystaceae`~treatment * factor(Days.post.exposure.start, levels = comp) + (1 + treatment | treatment/tank/PIT.tag.num)	0.026923	1.07669	Swab	0.143634
High_-2_28	F: Neisseriaceae	`F: Neisseriaceae`~treatment * factor(Days.post.exposure.start, levels = comp) + (1 + treatment | treatment/tank/PIT.tag.num)	-0.071547	10.7946	Swab	0.944852
High_-2_28	F: Nitrosomonadaceae	`F: Nitrosomonadaceae`~treatment * factor(Days.post.exposure.start, levels = comp) + (1 + treatment | treatment/tank/PIT.tag.num)	0.0122542	1.55631	Swab	0.793716
High_-2_28	F: Nocardiaceae	`F: Nocardiaceae`~treatment * factor(Days.post.exposure.start, levels = comp) + (1 + treatment | treatment/tank/PIT.tag.num)	0.024662	1.14577	Swab	0.224971
High_-2_28	F: OM190 Class	`F: OM190 Class`~treatment * factor(Days.post.exposure.start, levels = comp) + (1 + treatment | treatment/tank/PIT.tag.num)	0.00775635	1.37506	Swab	0.852371
High_-2_28	F: Obscuribacteraceae	`F: Obscuribacteraceae`~treatment * factor(Days.post.exposure.start, levels = comp) + (1 + treatment | treatment/tank/PIT.tag.num)	0.00393469	0.985443	Swab	0.881783
High_-2_28	F: Oxalobacteraceae	`F: Oxalobacteraceae`~treatment * factor(Days.post.exposure.start, levels = comp) + (1 + treatment | treatment/tank/PIT.tag.num)	0.903668	49.0279	Swab	0.319761
High_-2_28	F: Pasteurellaceae	`F: Pasteurellaceae`~treatment * factor(Days.post.exposure.start, levels = comp) + (1 + treatment | treatment/tank/PIT.tag.num)	-0.00190728	0.848893	Swab	0.998659
High_-2_28	F: Polyangiaceae	`F: Polyangiaceae`~treatment * factor(Days.post.exposure.start, levels = comp) + (1 + treatment | treatment/tank/PIT.tag.num)	0.423378	18.421	Swab	0.170913
High_-2_28	F: Pseudomonadaceae	`F: Pseudomonadaceae`~treatment * factor(Days.post.exposure.start, levels = comp) + (1 + treatment | treatment/tank/PIT.tag.num)	0.0524991	121.628	Swab	1
High_-2_28	F: Rhizobiaceae	`F: Rhizobiaceae`~treatment * factor(Days.post.exposure.start, levels = comp) + (1 + treatment | treatment/tank/PIT.tag.num)	1.87756	25.4668	Swab	3.62684e-08
High_-2_28	F: Rhodanobacteraceae	`F: Rhodanobacteraceae`~treatment * factor(Days.post.exposure.start, levels = comp) + (1 + treatment | treatment/tank/PIT.tag.num)	-0.00112774	0.782309	Swab	1
High_-2_28	F: Rhodobacteraceae	`F: Rhodobacteraceae`~treatment * factor(Days.post.exposure.start, levels = comp) + (1 + treatment | treatment/tank/PIT.tag.num)	0.124856	15.0357	Swab	0.861915
High_-2_28	F: Rhodocyclaceae	`F: Rhodocyclaceae`~treatment * factor(Days.post.exposure.start, levels = comp) + (1 + treatment | treatment/tank/PIT.tag.num)	0.0192576	8.21888	Swab	1
High_-2_28	F: Rickettsiaceae	`F: Rickettsiaceae`~treatment * factor(Days.post.exposure.start, levels = comp) + (1 + treatment | treatment/tank/PIT.tag.num)	0.00640091	1.8913	Swab	0.936939
High_-2_28	F: Saprospiraceae	`F: Saprospiraceae`~treatment * factor(Days.post.exposure.start, levels = comp) + (1 + treatment | treatment/tank/PIT.tag.num)	-0.1704	8.52913	Swab	0.263969
High_-2_28	F: Shewanellaceae	`F: Shewanellaceae`~treatment * factor(Days.post.exposure.start, levels = comp) + (1 + treatment | treatment/tank/PIT.tag.num)	0.0264193	1.97375	Swab	0.585295
High_-2_28	F: Sphingobacteriaceae	`F: Sphingobacteriaceae`~treatment * factor(Days.post.exposure.start, levels = comp) + (1 + treatment | treatment/tank/PIT.tag.num)	0.0666565	4.12018	Swab	0.427317
High_-2_28	F: Sphingomonadaceae	`F: Sphingomonadaceae`~treatment * factor(Days.post.exposure.start, levels = comp) + (1 + treatment | treatment/tank/PIT.tag.num)	1.45008	43.8989	Swab	0.0259811
High_-2_28	F: Spirosomaceae	`F: Spirosomaceae`~treatment * factor(Days.post.exposure.start, levels = comp) + (1 + treatment | treatment/tank/PIT.tag.num)	-9.20399	234.915	Swab	0.00616443
High_-2_28	F: Staphylococcaceae	`F: Staphylococcaceae`~treatment * factor(Days.post.exposure.start, levels = comp) + (1 + treatment | treatment/tank/PIT.tag.num)	0.134368	3.93692	Swab	0.0225307
High_-2_28	F: Streptococcaceae	`F: Streptococcaceae`~treatment * factor(Days.post.exposure.start, levels = comp) + (1 + treatment | treatment/tank/PIT.tag.num)	-0.0108068	2.06567	Swab	0.940037
High_-2_28	F: Unknown Family	`F: Unknown Family`~treatment * factor(Days.post.exposure.start, levels = comp) + (1 + treatment | treatment/tank/PIT.tag.num)	-0.000623823	1.02003	Swab	0.998024
High_-2_28	F: Veillonellaceae	`F: Veillonellaceae`~treatment * factor(Days.post.exposure.start, levels = comp) + (1 + treatment | treatment/tank/PIT.tag.num)	-0.00522276	0.853439	Swab	0.93704
High_-2_28	F: Verrucomicrobiaceae	`F: Verrucomicrobiaceae`~treatment * factor(Days.post.exposure.start, levels = comp) + (1 + treatment | treatment/tank/PIT.tag.num)	0.0366066	1.00269	Swab	0.0186946
High_-2_28	F: Vibrionaceae	`F: Vibrionaceae`~treatment * factor(Days.post.exposure.start, levels = comp) + (1 + treatment | treatment/tank/PIT.tag.num)	-0.218535	6.97768	Swab	0.0372562
High_-2_28	F: Weeksellaceae	`F: Weeksellaceae`~treatment * factor(Days.post.exposure.start, levels = comp) + (1 + treatment | treatment/tank/PIT.tag.num)	-0.528925	19.077	Swab	0.0749458
High_-2_28	F: Xanthobacteraceae	`F: Xanthobacteraceae`~treatment * factor(Days.post.exposure.start, levels = comp) + (1 + treatment | treatment/tank/PIT.tag.num)	0.00872501	1.54438	Swab	0.881378
High_-2_28	F: Xanthomonadaceae	`F: Xanthomonadaceae`~treatment * factor(Days.post.exposure.start, levels = comp) + (1 + treatment | treatment/tank/PIT.tag.num)	-0.00946678	2.27468	Swab	0.954735
High_-2_28	F: env.OPS 17	`F: env.OPS 17`~treatment * factor(Days.post.exposure.start, levels = comp) + (1 + treatment | treatment/tank/PIT.tag.num)	0.566875	33.2324	Swab	0.379322
High_-2_28	G: Absconditabacteriales (SR1) Order	`G: Absconditabacteriales (SR1) Order`~treatment * factor(Days.post.exposure.start, levels = comp) + (1 + treatment | treatment/tank/PIT.tag.num)	-0.0731975	1.52151	Swab	0.00111635
High_-2_28	G: Acidovorax	`G: Acidovorax`~treatment * factor(Days.post.exposure.start, levels = comp) + (1 + treatment | treatment/tank/PIT.tag.num)	0.0241267	2.00791	Swab	0.645934
High_-2_28	G: Acinetobacter	`G: Acinetobacter`~treatment * factor(Days.post.exposure.start, levels = comp) + (1 + treatment | treatment/tank/PIT.tag.num)	0.751599	109.465	Swab	0.968145
High_-2_28	G: Aeromonas	`G: Aeromonas`~treatment * factor(Days.post.exposure.start, levels = comp) + (1 + treatment | treatment/tank/PIT.tag.num)	-7.83413	359.901	Swab	0.200652
High_-2_28	G: Alkanindiges	`G: Alkanindiges`~treatment * factor(Days.post.exposure.start, levels = comp) + (1 + treatment | treatment/tank/PIT.tag.num)	0.0133174	0.743877	Swab	0.35841
High_-2_28	G: Allorhizobium-Neorhizobium-Pararhizobium-Rhizobium	`G: Allorhizobium-Neorhizobium-Pararhizobium-Rhizobium`~treatment * factor(Days.post.exposure.start, levels = comp) + (1 + treatment | treatment/tank/PIT.tag.num)	0.0920621	2.38	Swab	0.0102069
High_-2_28	G: Aquabacterium	`G: Aquabacterium`~treatment * factor(Days.post.exposure.start, levels = comp) + (1 + treatment | treatment/tank/PIT.tag.num)	0.089979	2.39606	Swab	0.0180911
High_-2_28	G: Arcicella	`G: Arcicella`~treatment * factor(Days.post.exposure.start, levels = comp) + (1 + treatment | treatment/tank/PIT.tag.num)	-3.01393	218.135	Swab	0.548081
High_-2_28	G: Arenimonas	`G: Arenimonas`~treatment * factor(Days.post.exposure.start, levels = comp) + (1 + treatment | treatment/tank/PIT.tag.num)	0.00209414	1.35459	Swab	0.972185
High_-2_28	G: Babeliales Order	`G: Babeliales Order`~treatment * factor(Days.post.exposure.start, levels = comp) + (1 + treatment | treatment/tank/PIT.tag.num)	0.000464363	0.639803	Swab	1
High_-2_28	G: Bacilli Class	`G: Bacilli Class`~treatment * factor(Days.post.exposure.start, levels = comp) + (1 + treatment | treatment/tank/PIT.tag.num)	0.0170915	1.31912	Swab	0.608701
High_-2_28	G: Bacillus	`G: Bacillus`~treatment * factor(Days.post.exposure.start, levels = comp) + (1 + treatment | treatment/tank/PIT.tag.num)	0.37261	13.4087	Swab	0.0745223
High_-2_28	G: Bacteria Kingdom	`G: Bacteria Kingdom`~treatment * factor(Days.post.exposure.start, levels = comp) + (1 + treatment | treatment/tank/PIT.tag.num)	0.0734788	1.99654	Swab	0.0137011
High_-2_28	G: Bacteriovorax	`G: Bacteriovorax`~treatment * factor(Days.post.exposure.start, levels = comp) + (1 + treatment | treatment/tank/PIT.tag.num)	0.282323	4.72122	Swab	1.3252e-05
High_-2_28	G: Bdellovibrio	`G: Bdellovibrio`~treatment * factor(Days.post.exposure.start, levels = comp) + (1 + treatment | treatment/tank/PIT.tag.num)	0.0158669	1.15378	Swab	0.578964
High_-2_28	G: Blastocatellaceae Family	`G: Blastocatellaceae Family`~treatment * factor(Days.post.exposure.start, levels = comp) + (1 + treatment | treatment/tank/PIT.tag.num)	0.0205728	1.00344	Swab	0.269167
High_-2_28	G: Bosea	`G: Bosea`~treatment * factor(Days.post.exposure.start, levels = comp) + (1 + treatment | treatment/tank/PIT.tag.num)	0.129	3.50781	Swab	0.0181047
High_-2_28	G: Bradyrhizobium	`G: Bradyrhizobium`~treatment * factor(Days.post.exposure.start, levels = comp) + (1 + treatment | treatment/tank/PIT.tag.num)	0.00872501	1.54438	Swab	0.881378
High_-2_28	G: Brevifollis	`G: Brevifollis`~treatment * factor(Days.post.exposure.start, levels = comp) + (1 + treatment | treatment/tank/PIT.tag.num)	0.0366066	1.00269	Swab	0.0186946
High_-2_28	G: Brevinema	`G: Brevinema`~treatment * factor(Days.post.exposure.start, levels = comp) + (1 + treatment | treatment/tank/PIT.tag.num)	0.00130464	0.714454	Swab	1
High_-2_28	G: Brevundimonas	`G: Brevundimonas`~treatment * factor(Days.post.exposure.start, levels = comp) + (1 + treatment | treatment/tank/PIT.tag.num)	-0.0148145	1.56501	Swab	0.747589
High_-2_28	G: Burkholderiales Order	`G: Burkholderiales Order`~treatment * factor(Days.post.exposure.start, levels = comp) + (1 + treatment | treatment/tank/PIT.tag.num)	-0.0452985	3.83363	Swab	0.668041
High_-2_28	G: Buttiauxella	`G: Buttiauxella`~treatment * factor(Days.post.exposure.start, levels = comp) + (1 + treatment | treatment/tank/PIT.tag.num)	0.0607877	4.28078	Swab	0.537895
High_-2_28	G: Candidatus Branchiomonas	`G: Candidatus Branchiomonas`~treatment * factor(Days.post.exposure.start, levels = comp) + (1 + treatment | treatment/tank/PIT.tag.num)	0.153539	10.1322	Swab	0.479461
High_-2_28	G: Candidatus Nostocoida	`G: Candidatus Nostocoida`~treatment * factor(Days.post.exposure.start, levels = comp) + (1 + treatment | treatment/tank/PIT.tag.num)	-0.0137452	0.694054	Swab	0.272333
High_-2_28	G: Candidatus Ovatusbacter	`G: Candidatus Ovatusbacter`~treatment * factor(Days.post.exposure.start, levels = comp) + (1 + treatment | treatment/tank/PIT.tag.num)	-0.000623823	1.02003	Swab	0.998024
High_-2_28	G: Candidatus Piscichlamydia	`G: Candidatus Piscichlamydia`~treatment * factor(Days.post.exposure.start, levels = comp) + (1 + treatment | treatment/tank/PIT.tag.num)	0.167265	8.5486	Swab	0.278623
High_-2_28	G: Cellvibrio	`G: Cellvibrio`~treatment * factor(Days.post.exposure.start, levels = comp) + (1 + treatment | treatment/tank/PIT.tag.num)	0.215338	58.1885	Swab	1
High_-2_28	G: Cetobacterium	`G: Cetobacterium`~treatment * factor(Days.post.exposure.start, levels = comp) + (1 + treatment | treatment/tank/PIT.tag.num)	-3.57298	199.775	Swab	0.340848
High_-2_28	G: Chitinophagaceae Family	`G: Chitinophagaceae Family`~treatment * factor(Days.post.exposure.start, levels = comp) + (1 + treatment | treatment/tank/PIT.tag.num)	0.00880241	1.63544	Swab	0.849986
High_-2_28	G: Chryseobacterium	`G: Chryseobacterium`~treatment * factor(Days.post.exposure.start, levels = comp) + (1 + treatment | treatment/tank/PIT.tag.num)	-0.52895	19.0761	Swab	0.0749063
High_-2_28	G: Cloacibacterium	`G: Cloacibacterium`~treatment * factor(Days.post.exposure.start, levels = comp) + (1 + treatment | treatment/tank/PIT.tag.num)	0.00191642	0.857355	Swab	0.784525
High_-2_28	G: Comamonadaceae Family	`G: Comamonadaceae Family`~treatment * factor(Days.post.exposure.start, levels = comp) + (1 + treatment | treatment/tank/PIT.tag.num)	0.694646	18.9747	Swab	0.0124936
High_-2_28	G: Crenobacter	`G: Crenobacter`~treatment * factor(Days.post.exposure.start, levels = comp) + (1 + treatment | treatment/tank/PIT.tag.num)	0.0455655	1.29639	Swab	0.02819
High_-2_28	G: Cupriavidus	`G: Cupriavidus`~treatment * factor(Days.post.exposure.start, levels = comp) + (1 + treatment | treatment/tank/PIT.tag.num)	0.0143035	2.43662	Swab	0.984854
High_-2_28	G: DSSD61	`G: DSSD61`~treatment * factor(Days.post.exposure.start, levels = comp) + (1 + treatment | treatment/tank/PIT.tag.num)	0.014634	0.763686	Swab	0.317475
High_-2_28	G: Dechloromonas	`G: Dechloromonas`~treatment * factor(Days.post.exposure.start, levels = comp) + (1 + treatment | treatment/tank/PIT.tag.num)	0.0185234	3.28542	Swab	0.951678
High_-2_28	G: Deinococcus	`G: Deinococcus`~treatment * factor(Days.post.exposure.start, levels = comp) + (1 + treatment | treatment/tank/PIT.tag.num)	0.00461833	1.07476	Swab	0.990509
High_-2_28	G: Devosia	`G: Devosia`~treatment * factor(Days.post.exposure.start, levels = comp) + (1 + treatment | treatment/tank/PIT.tag.num)	0.125781	5.10995	Swab	0.138164
High_-2_28	G: Duganella	`G: Duganella`~treatment * factor(Days.post.exposure.start, levels = comp) + (1 + treatment | treatment/tank/PIT.tag.num)	0.138389	12.0144	Swab	0.687329
High_-2_28	G: Dyadobacter	`G: Dyadobacter`~treatment * factor(Days.post.exposure.start, levels = comp) + (1 + treatment | treatment/tank/PIT.tag.num)	0.125953	4.65556	Swab	0.0957206
High_-2_28	G: Ellin6067	`G: Ellin6067`~treatment * factor(Days.post.exposure.start, levels = comp) + (1 + treatment | treatment/tank/PIT.tag.num)	0.00640744	1.45884	Swab	0.912853
High_-2_28	G: Emticicia	`G: Emticicia`~treatment * factor(Days.post.exposure.start, levels = comp) + (1 + treatment | treatment/tank/PIT.tag.num)	-1.33765	25.0932	Swab	0.000114731
High_-2_28	G: Ensifer	`G: Ensifer`~treatment * factor(Days.post.exposure.start, levels = comp) + (1 + treatment | treatment/tank/PIT.tag.num)	1.89865	23.4969	Swab	1.41475e-09
High_-2_28	G: Enterobacterales Order	`G: Enterobacterales Order`~treatment * factor(Days.post.exposure.start, levels = comp) + (1 + treatment | treatment/tank/PIT.tag.num)	-0.086432	2.71553	Swab	0.0442969
High_-2_28	G: Enterococcus	`G: Enterococcus`~treatment * factor(Days.post.exposure.start, levels = comp) + (1 + treatment | treatment/tank/PIT.tag.num)	0.0960634	2.96563	Swab	0.0319049
High_-2_28	G: Ferribacterium	`G: Ferribacterium`~treatment * factor(Days.post.exposure.start, levels = comp) + (1 + treatment | treatment/tank/PIT.tag.num)	0.0158363	1.01568	Swab	0.480585
High_-2_28	G: Fimbriiglobus	`G: Fimbriiglobus`~treatment * factor(Days.post.exposure.start, levels = comp) + (1 + treatment | treatment/tank/PIT.tag.num)	-0.00269773	0.884477	Swab	1
High_-2_28	G: Fimbriimonadaceae Family	`G: Fimbriimonadaceae Family`~treatment * factor(Days.post.exposure.start, levels = comp) + (1 + treatment | treatment/tank/PIT.tag.num)	-0.0127897	0.79581	Swab	0.435691
High_-2_28	G: Flavobacterium	`G: Flavobacterium`~treatment * factor(Days.post.exposure.start, levels = comp) + (1 + treatment | treatment/tank/PIT.tag.num)	-0.120429	193.604	Swab	1
High_-2_28	G: Flectobacillus	`G: Flectobacillus`~treatment * factor(Days.post.exposure.start, levels = comp) + (1 + treatment | treatment/tank/PIT.tag.num)	-4.89054	94.8892	Swab	0.000170572
High_-2_28	G: Fluviicola	`G: Fluviicola`~treatment * factor(Days.post.exposure.start, levels = comp) + (1 + treatment | treatment/tank/PIT.tag.num)	0.0966352	7.7809	Swab	0.63612
High_-2_28	G: Gammaproteobacteria Class	`G: Gammaproteobacteria Class`~treatment * factor(Days.post.exposure.start, levels = comp) + (1 + treatment | treatment/tank/PIT.tag.num)	-0.0335685	0.974233	Swab	0.0355903
High_-2_28	G: Gemmata	`G: Gemmata`~treatment * factor(Days.post.exposure.start, levels = comp) + (1 + treatment | treatment/tank/PIT.tag.num)	0.00921908	1.29622	Swab	0.840152
High_-2_28	G: Gemmataceae Family	`G: Gemmataceae Family`~treatment * factor(Days.post.exposure.start, levels = comp) + (1 + treatment | treatment/tank/PIT.tag.num)	-0.00697345	0.872114	Swab	0.867889
High_-2_28	G: Gemmobacter	`G: Gemmobacter`~treatment * factor(Days.post.exposure.start, levels = comp) + (1 + treatment | treatment/tank/PIT.tag.num)	-0.363612	3.35801	Swab	1.09027e-14
High_-2_28	G: Gracilibacteria Class	`G: Gracilibacteria Class`~treatment * factor(Days.post.exposure.start, levels = comp) + (1 + treatment | treatment/tank/PIT.tag.num)	0.561853	11.7107	Swab	0.000649082
High_-2_28	G: Haemophilus	`G: Haemophilus`~treatment * factor(Days.post.exposure.start, levels = comp) + (1 + treatment | treatment/tank/PIT.tag.num)	-0.00190728	0.848893	Swab	0.998659
High_-2_28	G: Hydrogenophaga	`G: Hydrogenophaga`~treatment * factor(Days.post.exposure.start, levels = comp) + (1 + treatment | treatment/tank/PIT.tag.num)	-0.0511169	6.5577	Swab	0.876599
High_-2_28	G: Hyphomicrobium	`G: Hyphomicrobium`~treatment * factor(Days.post.exposure.start, levels = comp) + (1 + treatment | treatment/tank/PIT.tag.num)	0.0729208	5.32612	Swab	0.563872
High_-2_28	G: Ideonella	`G: Ideonella`~treatment * factor(Days.post.exposure.start, levels = comp) + (1 + treatment | treatment/tank/PIT.tag.num)	-2.76383e-05	0.67402	Swab	1
High_-2_28	G: Inhella	`G: Inhella`~treatment * factor(Days.post.exposure.start, levels = comp) + (1 + treatment | treatment/tank/PIT.tag.num)	0.0020636	1.05085	Swab	0.955269
High_-2_28	G: Iodobacter	`G: Iodobacter`~treatment * factor(Days.post.exposure.start, levels = comp) + (1 + treatment | treatment/tank/PIT.tag.num)	-0.038964	1.22454	Swab	0.0875937
High_-2_28	G: Janthinobacterium	`G: Janthinobacterium`~treatment * factor(Days.post.exposure.start, levels = comp) + (1 + treatment | treatment/tank/PIT.tag.num)	0.00175551	23.5871	Swab	1
High_-2_28	G: Klebsiella	`G: Klebsiella`~treatment * factor(Days.post.exposure.start, levels = comp) + (1 + treatment | treatment/tank/PIT.tag.num)	0.0400843	9.17227	Swab	0.994419
High_-2_28	G: Kocuria	`G: Kocuria`~treatment * factor(Days.post.exposure.start, levels = comp) + (1 + treatment | treatment/tank/PIT.tag.num)	0.00371094	0.711071	Swab	0.97832
High_-2_28	G: Lactococcus	`G: Lactococcus`~treatment * factor(Days.post.exposure.start, levels = comp) + (1 + treatment | treatment/tank/PIT.tag.num)	-0.031005	1.07605	Swab	0.108678
High_-2_28	G: Legionella	`G: Legionella`~treatment * factor(Days.post.exposure.start, levels = comp) + (1 + treatment | treatment/tank/PIT.tag.num)	0.115692	4.62452	Swab	0.132594
High_-2_28	G: Leptothrix	`G: Leptothrix`~treatment * factor(Days.post.exposure.start, levels = comp) + (1 + treatment | treatment/tank/PIT.tag.num)	0.107614	2.59706	Swab	0.00476321
High_-2_28	G: Limnohabitans	`G: Limnohabitans`~treatment * factor(Days.post.exposure.start, levels = comp) + (1 + treatment | treatment/tank/PIT.tag.num)	0.0492743	16.1461	Swab	0.999554
High_-2_28	G: Limosilactobacillus	`G: Limosilactobacillus`~treatment * factor(Days.post.exposure.start, levels = comp) + (1 + treatment | treatment/tank/PIT.tag.num)	0.429598	15.1815	Swab	0.0674845
High_-2_28	G: Listeria	`G: Listeria`~treatment * factor(Days.post.exposure.start, levels = comp) + (1 + treatment | treatment/tank/PIT.tag.num)	0.0584736	2.17357	Swab	0.0915862
High_-2_28	G: Luteimonas	`G: Luteimonas`~treatment * factor(Days.post.exposure.start, levels = comp) + (1 + treatment | treatment/tank/PIT.tag.num)	0.003617	0.846359	Swab	0.970654
High_-2_28	G: Massilia	`G: Massilia`~treatment * factor(Days.post.exposure.start, levels = comp) + (1 + treatment | treatment/tank/PIT.tag.num)	0.390303	9.77051	Swab	0.0056847
High_-2_28	G: Methylobacterium-Methylorubrum	`G: Methylobacterium-Methylorubrum`~treatment * factor(Days.post.exposure.start, levels = comp) + (1 + treatment | treatment/tank/PIT.tag.num)	0.00570337	1.00295	Swab	0.93892
High_-2_28	G: Methylophilus	`G: Methylophilus`~treatment * factor(Days.post.exposure.start, levels = comp) + (1 + treatment | treatment/tank/PIT.tag.num)	-6.2678e-05	1.86965	Swab	1
High_-2_28	G: Micavibrionales Order	`G: Micavibrionales Order`~treatment * factor(Days.post.exposure.start, levels = comp) + (1 + treatment | treatment/tank/PIT.tag.num)	-0.001568	0.983966	Swab	0.991243
High_-2_28	G: Microbacterium	`G: Microbacterium`~treatment * factor(Days.post.exposure.start, levels = comp) + (1 + treatment | treatment/tank/PIT.tag.num)	0.00952309	1.03862	Swab	0.824502
High_-2_28	G: Microscillaceae Family	`G: Microscillaceae Family`~treatment * factor(Days.post.exposure.start, levels = comp) + (1 + treatment | treatment/tank/PIT.tag.num)	-0.016686	1.87467	Swab	0.819239
High_-2_28	G: NS11-12 marine group Family	`G: NS11-12 marine group Family`~treatment * factor(Days.post.exposure.start, levels = comp) + (1 + treatment | treatment/tank/PIT.tag.num)	0.157445	2.91121	Swab	0.000137596
High_-2_28	G: Nannocystis	`G: Nannocystis`~treatment * factor(Days.post.exposure.start, levels = comp) + (1 + treatment | treatment/tank/PIT.tag.num)	0.026923	1.07669	Swab	0.143634
High_-2_28	G: Neisseriaceae Family	`G: Neisseriaceae Family`~treatment * factor(Days.post.exposure.start, levels = comp) + (1 + treatment | treatment/tank/PIT.tag.num)	-0.00416188	1.47575	Swab	0.998902
High_-2_28	G: Neorickettsia	`G: Neorickettsia`~treatment * factor(Days.post.exposure.start, levels = comp) + (1 + treatment | treatment/tank/PIT.tag.num)	0.0654532	6.44272	Swab	0.769583
High_-2_28	G: Nocardia	`G: Nocardia`~treatment * factor(Days.post.exposure.start, levels = comp) + (1 + treatment | treatment/tank/PIT.tag.num)	0.0246304	1.06615	Swab	0.176815
High_-2_28	G: Noviherbaspirillum	`G: Noviherbaspirillum`~treatment * factor(Days.post.exposure.start, levels = comp) + (1 + treatment | treatment/tank/PIT.tag.num)	0.0088727	3.08398	Swab	0.997866
High_-2_28	G: Novosphingobium	`G: Novosphingobium`~treatment * factor(Days.post.exposure.start, levels = comp) + (1 + treatment | treatment/tank/PIT.tag.num)	0.193942	3.4831	Swab	0.000214905
High_-2_28	G: OM190 Class	`G: OM190 Class`~treatment * factor(Days.post.exposure.start, levels = comp) + (1 + treatment | treatment/tank/PIT.tag.num)	0.00775635	1.37506	Swab	0.852371
High_-2_28	G: Obscuribacteraceae Family	`G: Obscuribacteraceae Family`~treatment * factor(Days.post.exposure.start, levels = comp) + (1 + treatment | treatment/tank/PIT.tag.num)	0.00393469	0.985443	Swab	0.881783
High_-2_28	G: Oxalobacteraceae Family	`G: Oxalobacteraceae Family`~treatment * factor(Days.post.exposure.start, levels = comp) + (1 + treatment | treatment/tank/PIT.tag.num)	-0.0212806	3.65359	Swab	0.984616
High_-2_28	G: P3OB-42	`G: P3OB-42`~treatment * factor(Days.post.exposure.start, levels = comp) + (1 + treatment | treatment/tank/PIT.tag.num)	-0.0133038	2.19296	Swab	0.933883
High_-2_28	G: Pajaroellobacter	`G: Pajaroellobacter`~treatment * factor(Days.post.exposure.start, levels = comp) + (1 + treatment | treatment/tank/PIT.tag.num)	0.423378	18.421	Swab	0.170913
High_-2_28	G: Parasediminibacterium	`G: Parasediminibacterium`~treatment * factor(Days.post.exposure.start, levels = comp) + (1 + treatment | treatment/tank/PIT.tag.num)	-0.0816421	5.88394	Swab	0.548457
High_-2_28	G: Paucibacter	`G: Paucibacter`~treatment * factor(Days.post.exposure.start, levels = comp) + (1 + treatment | treatment/tank/PIT.tag.num)	-0.0244848	8.80231	Swab	0.997963
High_-2_28	G: Pedobacter	`G: Pedobacter`~treatment * factor(Days.post.exposure.start, levels = comp) + (1 + treatment | treatment/tank/PIT.tag.num)	0.0666565	4.12018	Swab	0.427317
High_-2_28	G: Pedomicrobium	`G: Pedomicrobium`~treatment * factor(Days.post.exposure.start, levels = comp) + (1 + treatment | treatment/tank/PIT.tag.num)	0.00356012	0.848227	Swab	1
High_-2_28	G: Phenylobacterium	`G: Phenylobacterium`~treatment * factor(Days.post.exposure.start, levels = comp) + (1 + treatment | treatment/tank/PIT.tag.num)	0.0150476	2.1627	Swab	0.919394
High_-2_28	G: Piscinibacter	`G: Piscinibacter`~treatment * factor(Days.post.exposure.start, levels = comp) + (1 + treatment | treatment/tank/PIT.tag.num)	0.0027277	0.929473	Swab	0.920916
High_-2_28	G: Plot4-2H12	`G: Plot4-2H12`~treatment * factor(Days.post.exposure.start, levels = comp) + (1 + treatment | treatment/tank/PIT.tag.num)	0.00526416	0.784921	Swab	0.922224
High_-2_28	G: Polaromonas	`G: Polaromonas`~treatment * factor(Days.post.exposure.start, levels = comp) + (1 + treatment | treatment/tank/PIT.tag.num)	0.0239348	3.72158	Swab	0.960915
High_-2_28	G: Polynucleobacter	`G: Polynucleobacter`~treatment * factor(Days.post.exposure.start, levels = comp) + (1 + treatment | treatment/tank/PIT.tag.num)	4.03922	149.8	Swab	0.085837
High_-2_28	G: Pseudarthrobacter	`G: Pseudarthrobacter`~treatment * factor(Days.post.exposure.start, levels = comp) + (1 + treatment | treatment/tank/PIT.tag.num)	0.0167902	0.626157	Swab	0.0891554
High_-2_28	G: Pseudomonas	`G: Pseudomonas`~treatment * factor(Days.post.exposure.start, levels = comp) + (1 + treatment | treatment/tank/PIT.tag.num)	0.0524991	121.628	Swab	1
High_-2_28	G: Pseudorhodobacter	`G: Pseudorhodobacter`~treatment * factor(Days.post.exposure.start, levels = comp) + (1 + treatment | treatment/tank/PIT.tag.num)	0.126403	5.78196	Swab	0.213674
High_-2_28	G: Pseudorhodoferax	`G: Pseudorhodoferax`~treatment * factor(Days.post.exposure.start, levels = comp) + (1 + treatment | treatment/tank/PIT.tag.num)	0.0020432	0.677466	Swab	1
High_-2_28	G: Pseudoxanthomonas	`G: Pseudoxanthomonas`~treatment * factor(Days.post.exposure.start, levels = comp) + (1 + treatment | treatment/tank/PIT.tag.num)	0.0157884	0.695138	Swab	0.176502
High_-2_28	G: Psychrobacter	`G: Psychrobacter`~treatment * factor(Days.post.exposure.start, levels = comp) + (1 + treatment | treatment/tank/PIT.tag.num)	-0.0232119	1.00278	Swab	0.189871
High_-2_28	G: Ramlibacter	`G: Ramlibacter`~treatment * factor(Days.post.exposure.start, levels = comp) + (1 + treatment | treatment/tank/PIT.tag.num)	0.016731	0.978277	Swab	0.399178
High_-2_28	G: Rheinheimera	`G: Rheinheimera`~treatment * factor(Days.post.exposure.start, levels = comp) + (1 + treatment | treatment/tank/PIT.tag.num)	-0.106361	15.3689	Swab	0.939385
High_-2_28	G: Rhizobacter	`G: Rhizobacter`~treatment * factor(Days.post.exposure.start, levels = comp) + (1 + treatment | treatment/tank/PIT.tag.num)	0.0249426	9.79207	Swab	0.99976
High_-2_28	G: Rhizobiaceae Family	`G: Rhizobiaceae Family`~treatment * factor(Days.post.exposure.start, levels = comp) + (1 + treatment | treatment/tank/PIT.tag.num)	0.0200351	1.65363	Swab	0.64823
High_-2_28	G: Rhizorhapis	`G: Rhizorhapis`~treatment * factor(Days.post.exposure.start, levels = comp) + (1 + treatment | treatment/tank/PIT.tag.num)	0.565926	8.54797	Swab	1.48889e-06
High_-2_28	G: Rhodanobacteraceae Family	`G: Rhodanobacteraceae Family`~treatment * factor(Days.post.exposure.start, levels = comp) + (1 + treatment | treatment/tank/PIT.tag.num)	-0.00112774	0.782309	Swab	1
High_-2_28	G: Rhodobacter	`G: Rhodobacter`~treatment * factor(Days.post.exposure.start, levels = comp) + (1 + treatment | treatment/tank/PIT.tag.num)	0.360157	11.3341	Swab	0.0370755
High_-2_28	G: Rhodococcus	`G: Rhodococcus`~treatment * factor(Days.post.exposure.start, levels = comp) + (1 + treatment | treatment/tank/PIT.tag.num)	0.000939279	0.747999	Swab	0.99199
High_-2_28	G: Rhodoferax	`G: Rhodoferax`~treatment * factor(Days.post.exposure.start, levels = comp) + (1 + treatment | treatment/tank/PIT.tag.num)	2.29956	62.6055	Swab	0.0112134
High_-2_28	G: Rickettsiaceae Family	`G: Rickettsiaceae Family`~treatment * factor(Days.post.exposure.start, levels = comp) + (1 + treatment | treatment/tank/PIT.tag.num)	0.00640091	1.8913	Swab	0.936939
High_-2_28	G: Roseateles	`G: Roseateles`~treatment * factor(Days.post.exposure.start, levels = comp) + (1 + treatment | treatment/tank/PIT.tag.num)	5.44734	95.2609	Swab	2.65777e-05
High_-2_28	G: Rothia	`G: Rothia`~treatment * factor(Days.post.exposure.start, levels = comp) + (1 + treatment | treatment/tank/PIT.tag.num)	0.00305991	0.736859	Swab	0.985714
High_-2_28	G: Salmonella	`G: Salmonella`~treatment * factor(Days.post.exposure.start, levels = comp) + (1 + treatment | treatment/tank/PIT.tag.num)	0.291598	9.13515	Swab	0.0330482
High_-2_28	G: Saprospiraceae Family	`G: Saprospiraceae Family`~treatment * factor(Days.post.exposure.start, levels = comp) + (1 + treatment | treatment/tank/PIT.tag.num)	-0.1704	8.52913	Swab	0.263969
High_-2_28	G: Shewanella	`G: Shewanella`~treatment * factor(Days.post.exposure.start, levels = comp) + (1 + treatment | treatment/tank/PIT.tag.num)	0.0264193	1.97375	Swab	0.585295
High_-2_28	G: Shinella	`G: Shinella`~treatment * factor(Days.post.exposure.start, levels = comp) + (1 + treatment | treatment/tank/PIT.tag.num)	-0.130607	5.52251	Swab	0.159361
High_-2_28	G: Simonsiella	`G: Simonsiella`~treatment * factor(Days.post.exposure.start, levels = comp) + (1 + treatment | treatment/tank/PIT.tag.num)	-0.06723	10.6651	Swab	0.954183
High_-2_28	G: Sphaerotilus	`G: Sphaerotilus`~treatment * factor(Days.post.exposure.start, levels = comp) + (1 + treatment | treatment/tank/PIT.tag.num)	-0.935484	207.971	Swab	0.999574
High_-2_28	G: Sphingobium	`G: Sphingobium`~treatment * factor(Days.post.exposure.start, levels = comp) + (1 + treatment | treatment/tank/PIT.tag.num)	0.398317	30.8239	Swab	0.600811
High_-2_28	G: Sphingomonas	`G: Sphingomonas`~treatment * factor(Days.post.exposure.start, levels = comp) + (1 + treatment | treatment/tank/PIT.tag.num)	0.102657	14.0633	Swab	0.922254
High_-2_28	G: Sphingopyxis	`G: Sphingopyxis`~treatment * factor(Days.post.exposure.start, levels = comp) + (1 + treatment | treatment/tank/PIT.tag.num)	0.188509	8.85072	Swab	0.21748
High_-2_28	G: Staphylococcus	`G: Staphylococcus`~treatment * factor(Days.post.exposure.start, levels = comp) + (1 + treatment | treatment/tank/PIT.tag.num)	0.134368	3.93692	Swab	0.0225307
High_-2_28	G: Stenotrophobacter	`G: Stenotrophobacter`~treatment * factor(Days.post.exposure.start, levels = comp) + (1 + treatment | treatment/tank/PIT.tag.num)	-0.0369418	3.03226	Swab	0.653819
High_-2_28	G: Stenotrophomonas	`G: Stenotrophomonas`~treatment * factor(Days.post.exposure.start, levels = comp) + (1 + treatment | treatment/tank/PIT.tag.num)	-0.0136573	1.67835	Swab	0.853756
High_-2_28	G: Streptococcus	`G: Streptococcus`~treatment * factor(Days.post.exposure.start, levels = comp) + (1 + treatment | treatment/tank/PIT.tag.num)	-0.00788263	2.0429	Swab	0.996685
High_-2_28	G: Terrimonas	`G: Terrimonas`~treatment * factor(Days.post.exposure.start, levels = comp) + (1 + treatment | treatment/tank/PIT.tag.num)	-0.0141078	0.767841	Swab	0.324582
High_-2_28	G: Tolumonas	`G: Tolumonas`~treatment * factor(Days.post.exposure.start, levels = comp) + (1 + treatment | treatment/tank/PIT.tag.num)	-0.000885934	0.777544	Swab	0.971966
High_-2_28	G: Undibacterium	`G: Undibacterium`~treatment * factor(Days.post.exposure.start, levels = comp) + (1 + treatment | treatment/tank/PIT.tag.num)	0.382426	27.3685	Swab	0.541719
High_-2_28	G: Variovorax	`G: Variovorax`~treatment * factor(Days.post.exposure.start, levels = comp) + (1 + treatment | treatment/tank/PIT.tag.num)	0.0348273	1.17114	Swab	0.0521656
High_-2_28	G: Veillonella	`G: Veillonella`~treatment * factor(Days.post.exposure.start, levels = comp) + (1 + treatment | treatment/tank/PIT.tag.num)	-0.00522276	0.853439	Swab	0.93704
High_-2_28	G: Vibrionaceae Family	`G: Vibrionaceae Family`~treatment * factor(Days.post.exposure.start, levels = comp) + (1 + treatment | treatment/tank/PIT.tag.num)	-0.218535	6.97768	Swab	0.0372562
High_-2_28	G: ZOR0006	`G: ZOR0006`~treatment * factor(Days.post.exposure.start, levels = comp) + (1 + treatment | treatment/tank/PIT.tag.num)	-0.226706	48.6991	Swab	0.99985
High_-2_28	G: Zoogloea	`G: Zoogloea`~treatment * factor(Days.post.exposure.start, levels = comp) + (1 + treatment | treatment/tank/PIT.tag.num)	-0.0115551	6.93744	Swab	1
High_-2_28	G: [Agitococcus] lubricus group	`G: [Agitococcus] lubricus group`~treatment * factor(Days.post.exposure.start, levels = comp) + (1 + treatment | treatment/tank/PIT.tag.num)	0.228742	2.00142	Swab	1.44195e-15
High_-2_28	G: env.OPS 17 Family	`G: env.OPS 17 Family`~treatment * factor(Days.post.exposure.start, levels = comp) + (1 + treatment | treatment/tank/PIT.tag.num)	0.566875	33.2324	Swab	0.379322
High_-2_28	G: oc32	`G: oc32`~treatment * factor(Days.post.exposure.start, levels = comp) + (1 + treatment | treatment/tank/PIT.tag.num)	-0.00216703	0.775549	Swab	1
High_-2_28	O: Absconditabacteriales (SR1)	`O: Absconditabacteriales (SR1)`~treatment * factor(Days.post.exposure.start, levels = comp) + (1 + treatment | treatment/tank/PIT.tag.num)	-0.0731975	1.52151	Swab	0.00111635
High_-2_28	O: Babeliales	`O: Babeliales`~treatment * factor(Days.post.exposure.start, levels = comp) + (1 + treatment | treatment/tank/PIT.tag.num)	0.000464363	0.639803	Swab	1
High_-2_28	O: Bacillales	`O: Bacillales`~treatment * factor(Days.post.exposure.start, levels = comp) + (1 + treatment | treatment/tank/PIT.tag.num)	0.37261	13.4087	Swab	0.0745223
High_-2_28	O: Bacilli Class	`O: Bacilli Class`~treatment * factor(Days.post.exposure.start, levels = comp) + (1 + treatment | treatment/tank/PIT.tag.num)	0.0170915	1.31912	Swab	0.608701
High_-2_28	O: Bacteria Kingdom	`O: Bacteria Kingdom`~treatment * factor(Days.post.exposure.start, levels = comp) + (1 + treatment | treatment/tank/PIT.tag.num)	0.0734788	1.99654	Swab	0.0137011
High_-2_28	O: Bacteriovoracales	`O: Bacteriovoracales`~treatment * factor(Days.post.exposure.start, levels = comp) + (1 + treatment | treatment/tank/PIT.tag.num)	0.282323	4.72122	Swab	1.3252e-05
High_-2_28	O: Bdellovibrionales	`O: Bdellovibrionales`~treatment * factor(Days.post.exposure.start, levels = comp) + (1 + treatment | treatment/tank/PIT.tag.num)	0.0158669	1.15378	Swab	0.578964
High_-2_28	O: Blastocatellales	`O: Blastocatellales`~treatment * factor(Days.post.exposure.start, levels = comp) + (1 + treatment | treatment/tank/PIT.tag.num)	-0.0168297	3.29285	Swab	0.958556
High_-2_28	O: Brevinematales	`O: Brevinematales`~treatment * factor(Days.post.exposure.start, levels = comp) + (1 + treatment | treatment/tank/PIT.tag.num)	0.00130464	0.714454	Swab	1
High_-2_28	O: Burkholderiales	`O: Burkholderiales`~treatment * factor(Days.post.exposure.start, levels = comp) + (1 + treatment | treatment/tank/PIT.tag.num)	12.7385	290.805	Swab	0.00174104
High_-2_28	O: Caulobacterales	`O: Caulobacterales`~treatment * factor(Days.post.exposure.start, levels = comp) + (1 + treatment | treatment/tank/PIT.tag.num)	0.00683619	2.57637	Swab	0.963708
High_-2_28	O: Chitinophagales	`O: Chitinophagales`~treatment * factor(Days.post.exposure.start, levels = comp) + (1 + treatment | treatment/tank/PIT.tag.num)	-0.24389	12.1099	Swab	0.258626
High_-2_28	O: Chlamydiales	`O: Chlamydiales`~treatment * factor(Days.post.exposure.start, levels = comp) + (1 + treatment | treatment/tank/PIT.tag.num)	0.167265	8.5486	Swab	0.278623
High_-2_28	O: Corynebacteriales	`O: Corynebacteriales`~treatment * factor(Days.post.exposure.start, levels = comp) + (1 + treatment | treatment/tank/PIT.tag.num)	0.024662	1.14577	Swab	0.224971
High_-2_28	O: Cytophagales	`O: Cytophagales`~treatment * factor(Days.post.exposure.start, levels = comp) + (1 + treatment | treatment/tank/PIT.tag.num)	-9.22093	234.925	Swab	0.00606283
High_-2_28	O: Deinococcales	`O: Deinococcales`~treatment * factor(Days.post.exposure.start, levels = comp) + (1 + treatment | treatment/tank/PIT.tag.num)	0.00461833	1.07476	Swab	0.990509
High_-2_28	O: Enterobacterales	`O: Enterobacterales`~treatment * factor(Days.post.exposure.start, levels = comp) + (1 + treatment | treatment/tank/PIT.tag.num)	-7.83092	360.888	Swab	0.202571
High_-2_28	O: Erysipelotrichales	`O: Erysipelotrichales`~treatment * factor(Days.post.exposure.start, levels = comp) + (1 + treatment | treatment/tank/PIT.tag.num)	-0.226706	48.6991	Swab	0.99985
High_-2_28	O: Fimbriimonadales	`O: Fimbriimonadales`~treatment * factor(Days.post.exposure.start, levels = comp) + (1 + treatment | treatment/tank/PIT.tag.num)	-0.0127897	0.79581	Swab	0.435691
High_-2_28	O: Flavobacteriales	`O: Flavobacteriales`~treatment * factor(Days.post.exposure.start, levels = comp) + (1 + treatment | treatment/tank/PIT.tag.num)	-0.518678	198.505	Swab	1
High_-2_28	O: Fusobacteriales	`O: Fusobacteriales`~treatment * factor(Days.post.exposure.start, levels = comp) + (1 + treatment | treatment/tank/PIT.tag.num)	-3.57298	199.775	Swab	0.340848
High_-2_28	O: Gammaproteobacteria Class	`O: Gammaproteobacteria Class`~treatment * factor(Days.post.exposure.start, levels = comp) + (1 + treatment | treatment/tank/PIT.tag.num)	-0.0335685	0.974233	Swab	0.0355903
High_-2_28	O: Gammaproteobacteria Incertae Sedis	`O: Gammaproteobacteria Incertae Sedis`~treatment * factor(Days.post.exposure.start, levels = comp) + (1 + treatment | treatment/tank/PIT.tag.num)	-0.000623823	1.02003	Swab	0.998024
High_-2_28	O: Gemmatales	`O: Gemmatales`~treatment * factor(Days.post.exposure.start, levels = comp) + (1 + treatment | treatment/tank/PIT.tag.num)	0.00909193	1.3081	Swab	0.841774
High_-2_28	O: Gracilibacteria Class	`O: Gracilibacteria Class`~treatment * factor(Days.post.exposure.start, levels = comp) + (1 + treatment | treatment/tank/PIT.tag.num)	0.561853	11.7107	Swab	0.000649082
High_-2_28	O: Isosphaerales	`O: Isosphaerales`~treatment * factor(Days.post.exposure.start, levels = comp) + (1 + treatment | treatment/tank/PIT.tag.num)	-0.0137452	0.694054	Swab	0.272333
High_-2_28	O: Lactobacillales	`O: Lactobacillales`~treatment * factor(Days.post.exposure.start, levels = comp) + (1 + treatment | treatment/tank/PIT.tag.num)	0.573251	19.6665	Swab	0.0576315
High_-2_28	O: Legionellales	`O: Legionellales`~treatment * factor(Days.post.exposure.start, levels = comp) + (1 + treatment | treatment/tank/PIT.tag.num)	0.115692	4.62452	Swab	0.132594
High_-2_28	O: Micavibrionales	`O: Micavibrionales`~treatment * factor(Days.post.exposure.start, levels = comp) + (1 + treatment | treatment/tank/PIT.tag.num)	-0.001568	0.983966	Swab	0.991243
High_-2_28	O: Micrococcales	`O: Micrococcales`~treatment * factor(Days.post.exposure.start, levels = comp) + (1 + treatment | treatment/tank/PIT.tag.num)	0.00887414	1.03998	Swab	0.861632
High_-2_28	O: Myxococcales	`O: Myxococcales`~treatment * factor(Days.post.exposure.start, levels = comp) + (1 + treatment | treatment/tank/PIT.tag.num)	-0.0133038	2.19296	Swab	0.933883
High_-2_28	O: Nannocystales	`O: Nannocystales`~treatment * factor(Days.post.exposure.start, levels = comp) + (1 + treatment | treatment/tank/PIT.tag.num)	0.026923	1.07669	Swab	0.143634
High_-2_28	O: OM190 Class	`O: OM190 Class`~treatment * factor(Days.post.exposure.start, levels = comp) + (1 + treatment | treatment/tank/PIT.tag.num)	0.00775635	1.37506	Swab	0.852371
High_-2_28	O: Obscuribacterales	`O: Obscuribacterales`~treatment * factor(Days.post.exposure.start, levels = comp) + (1 + treatment | treatment/tank/PIT.tag.num)	0.00393469	0.985443	Swab	0.881783
High_-2_28	O: Polyangiales	`O: Polyangiales`~treatment * factor(Days.post.exposure.start, levels = comp) + (1 + treatment | treatment/tank/PIT.tag.num)	0.423378	18.421	Swab	0.170913
High_-2_28	O: Pseudomonadales	`O: Pseudomonadales`~treatment * factor(Days.post.exposure.start, levels = comp) + (1 + treatment | treatment/tank/PIT.tag.num)	1.21447	176.655	Swab	0.968263
High_-2_28	O: Rhizobiales	`O: Rhizobiales`~treatment * factor(Days.post.exposure.start, levels = comp) + (1 + treatment | treatment/tank/PIT.tag.num)	2.22166	29.0959	Swab	1.11516e-08
High_-2_28	O: Rhodobacterales	`O: Rhodobacterales`~treatment * factor(Days.post.exposure.start, levels = comp) + (1 + treatment | treatment/tank/PIT.tag.num)	0.124856	15.0357	Swab	0.861915
High_-2_28	O: Rickettsiales	`O: Rickettsiales`~treatment * factor(Days.post.exposure.start, levels = comp) + (1 + treatment | treatment/tank/PIT.tag.num)	0.0711204	6.93193	Swab	0.762491
High_-2_28	O: Sphingobacteriales	`O: Sphingobacteriales`~treatment * factor(Days.post.exposure.start, levels = comp) + (1 + treatment | treatment/tank/PIT.tag.num)	0.790965	35.2399	Swab	0.182578
High_-2_28	O: Sphingomonadales	`O: Sphingomonadales`~treatment * factor(Days.post.exposure.start, levels = comp) + (1 + treatment | treatment/tank/PIT.tag.num)	1.45008	43.8989	Swab	0.0259811
High_-2_28	O: Staphylococcales	`O: Staphylococcales`~treatment * factor(Days.post.exposure.start, levels = comp) + (1 + treatment | treatment/tank/PIT.tag.num)	0.134368	3.93692	Swab	0.0225307
High_-2_28	O: Veillonellales-Selenomonadales	`O: Veillonellales-Selenomonadales`~treatment * factor(Days.post.exposure.start, levels = comp) + (1 + treatment | treatment/tank/PIT.tag.num)	-0.00522276	0.853439	Swab	0.93704
High_-2_28	O: Verrucomicrobiales	`O: Verrucomicrobiales`~treatment * factor(Days.post.exposure.start, levels = comp) + (1 + treatment | treatment/tank/PIT.tag.num)	0.0366066	1.00269	Swab	0.0186946
High_-2_28	O: Xanthomonadales	`O: Xanthomonadales`~treatment * factor(Days.post.exposure.start, levels = comp) + (1 + treatment | treatment/tank/PIT.tag.num)	-0.00948018	2.27643	Swab	0.954346
High_-2_28	P: Acidobacteriota	`P: Acidobacteriota`~treatment * factor(Days.post.exposure.start, levels = comp) + (1 + treatment | treatment/tank/PIT.tag.num)	-0.0168297	3.29285	Swab	0.958556
High_-2_28	P: Actinobacteriota	`P: Actinobacteriota`~treatment * factor(Days.post.exposure.start, levels = comp) + (1 + treatment | treatment/tank/PIT.tag.num)	0.0309251	1.42305	Swab	0.217858
High_-2_28	P: Armatimonadota	`P: Armatimonadota`~treatment * factor(Days.post.exposure.start, levels = comp) + (1 + treatment | treatment/tank/PIT.tag.num)	-0.0127897	0.79581	Swab	0.435691
High_-2_28	P: Bacteria Kingdom	`P: Bacteria Kingdom`~treatment * factor(Days.post.exposure.start, levels = comp) + (1 + treatment | treatment/tank/PIT.tag.num)	0.0734788	1.99654	Swab	0.0137011
High_-2_28	P: Bacteroidota	`P: Bacteroidota`~treatment * factor(Days.post.exposure.start, levels = comp) + (1 + treatment | treatment/tank/PIT.tag.num)	-9.19397	306.087	Swab	0.0475574
High_-2_28	P: Bdellovibrionota	`P: Bdellovibrionota`~treatment * factor(Days.post.exposure.start, levels = comp) + (1 + treatment | treatment/tank/PIT.tag.num)	0.287014	4.76143	Swab	1.21408e-05
High_-2_28	P: Cyanobacteria	`P: Cyanobacteria`~treatment * factor(Days.post.exposure.start, levels = comp) + (1 + treatment | treatment/tank/PIT.tag.num)	0.00393469	0.985443	Swab	0.881783
High_-2_28	P: Deinococcota	`P: Deinococcota`~treatment * factor(Days.post.exposure.start, levels = comp) + (1 + treatment | treatment/tank/PIT.tag.num)	0.00461833	1.07476	Swab	0.990509
High_-2_28	P: Dependentiae	`P: Dependentiae`~treatment * factor(Days.post.exposure.start, levels = comp) + (1 + treatment | treatment/tank/PIT.tag.num)	0.000464363	0.639803	Swab	1
High_-2_28	P: Firmicutes	`P: Firmicutes`~treatment * factor(Days.post.exposure.start, levels = comp) + (1 + treatment | treatment/tank/PIT.tag.num)	0.864637	61.8207	Swab	0.538472
High_-2_28	P: Fusobacteriota	`P: Fusobacteriota`~treatment * factor(Days.post.exposure.start, levels = comp) + (1 + treatment | treatment/tank/PIT.tag.num)	-3.57298	199.775	Swab	0.340848
High_-2_28	P: Myxococcota	`P: Myxococcota`~treatment * factor(Days.post.exposure.start, levels = comp) + (1 + treatment | treatment/tank/PIT.tag.num)	0.429177	18.8344	Swab	0.176551
High_-2_28	P: Patescibacteria	`P: Patescibacteria`~treatment * factor(Days.post.exposure.start, levels = comp) + (1 + treatment | treatment/tank/PIT.tag.num)	0.488977	11.9669	Swab	0.004649
High_-2_28	P: Planctomycetota	`P: Planctomycetota`~treatment * factor(Days.post.exposure.start, levels = comp) + (1 + treatment | treatment/tank/PIT.tag.num)	0.015108	2.02085	Swab	0.819666
High_-2_28	P: Proteobacteria	`P: Proteobacteria`~treatment * factor(Days.post.exposure.start, levels = comp) + (1 + treatment | treatment/tank/PIT.tag.num)	10.2113	282.031	Swab	0.0125452
High_-2_28	P: Spirochaetota	`P: Spirochaetota`~treatment * factor(Days.post.exposure.start, levels = comp) + (1 + treatment | treatment/tank/PIT.tag.num)	0.00130464	0.714454	Swab	1
High_-2_28	P: Verrucomicrobiota	`P: Verrucomicrobiota`~treatment * factor(Days.post.exposure.start, levels = comp) + (1 + treatment | treatment/tank/PIT.tag.num)	0.202227	8.57207	Swab	0.157552
High_7_14	C: Actinobacteria	`C: Actinobacteria`~treatment * factor(Days.post.exposure.start, levels = comp) + (1 + treatment | treatment/tank/PIT.tag.num)	-0.00253493	1.40563	Swab	0.906279
High_7_14	C: Alphaproteobacteria	`C: Alphaproteobacteria`~treatment * factor(Days.post.exposure.start, levels = comp) + (1 + treatment | treatment/tank/PIT.tag.num)	1.54774	63.7388	Swab	0.187076
High_7_14	C: Babeliae	`C: Babeliae`~treatment * factor(Days.post.exposure.start, levels = comp) + (1 + treatment | treatment/tank/PIT.tag.num)	-0.00121619	0.632656	Swab	1
High_7_14	C: Bacilli	`C: Bacilli`~treatment * factor(Days.post.exposure.start, levels = comp) + (1 + treatment | treatment/tank/PIT.tag.num)	-0.554802	61.0826	Swab	1
High_7_14	C: Bacteria Kingdom	`C: Bacteria Kingdom`~treatment * factor(Days.post.exposure.start, levels = comp) + (1 + treatment | treatment/tank/PIT.tag.num)	0.0751056	1.97443	Swab	0.0120461
High_7_14	C: Bacteroidia	`C: Bacteroidia`~treatment * factor(Days.post.exposure.start, levels = comp) + (1 + treatment | treatment/tank/PIT.tag.num)	2.13193	302.686	Swab	1
High_7_14	C: Bdellovibrionia	`C: Bdellovibrionia`~treatment * factor(Days.post.exposure.start, levels = comp) + (1 + treatment | treatment/tank/PIT.tag.num)	0.0100015	4.70762	Swab	1
High_7_14	C: Blastocatellia	`C: Blastocatellia`~treatment * factor(Days.post.exposure.start, levels = comp) + (1 + treatment | treatment/tank/PIT.tag.num)	0.00273316	3.25551	Swab	1
High_7_14	C: Brevinematia	`C: Brevinematia`~treatment * factor(Days.post.exposure.start, levels = comp) + (1 + treatment | treatment/tank/PIT.tag.num)	0.000243238	0.706472	Swab	1
High_7_14	C: Chlamydiae	`C: Chlamydiae`~treatment * factor(Days.post.exposure.start, levels = comp) + (1 + treatment | treatment/tank/PIT.tag.num)	0.0326802	8.43895	Swab	1
High_7_14	C: Deinococci	`C: Deinococci`~treatment * factor(Days.post.exposure.start, levels = comp) + (1 + treatment | treatment/tank/PIT.tag.num)	0.000653866	1.06267	Swab	1
High_7_14	C: Fimbriimonadia	`C: Fimbriimonadia`~treatment * factor(Days.post.exposure.start, levels = comp) + (1 + treatment | treatment/tank/PIT.tag.num)	0.0019459	0.786891	Swab	1
High_7_14	C: Fusobacteriia	`C: Fusobacteriia`~treatment * factor(Days.post.exposure.start, levels = comp) + (1 + treatment | treatment/tank/PIT.tag.num)	-4.71456	197.526	Swab	0.197335
High_7_14	C: Gammaproteobacteria	`C: Gammaproteobacteria`~treatment * factor(Days.post.exposure.start, levels = comp) + (1 + treatment | treatment/tank/PIT.tag.num)	1.5914	292.19	Swab	1
High_7_14	C: Gracilibacteria	`C: Gracilibacteria`~treatment * factor(Days.post.exposure.start, levels = comp) + (1 + treatment | treatment/tank/PIT.tag.num)	-0.366607	11.8302	Swab	0.0537848
High_7_14	C: Myxococcia	`C: Myxococcia`~treatment * factor(Days.post.exposure.start, levels = comp) + (1 + treatment | treatment/tank/PIT.tag.num)	0.00146466	2.16818	Swab	1
High_7_14	C: Negativicutes	`C: Negativicutes`~treatment * factor(Days.post.exposure.start, levels = comp) + (1 + treatment | treatment/tank/PIT.tag.num)	0.0190192	0.843915	Swab	0.248917
High_7_14	C: OM190	`C: OM190`~treatment * factor(Days.post.exposure.start, levels = comp) + (1 + treatment | treatment/tank/PIT.tag.num)	0.00475561	1.35966	Swab	0.995746
High_7_14	C: Planctomycetes	`C: Planctomycetes`~treatment * factor(Days.post.exposure.start, levels = comp) + (1 + treatment | treatment/tank/PIT.tag.num)	0.000671548	1.30266	Swab	1
High_7_14	C: Polyangia	`C: Polyangia`~treatment * factor(Days.post.exposure.start, levels = comp) + (1 + treatment | treatment/tank/PIT.tag.num)	0.0265339	18.25	Swab	1
High_7_14	C: Vampirivibrionia	`C: Vampirivibrionia`~treatment * factor(Days.post.exposure.start, levels = comp) + (1 + treatment | treatment/tank/PIT.tag.num)	-0.00182428	0.974427	Swab	1
High_7_14	C: Verrucomicrobiae	`C: Verrucomicrobiae`~treatment * factor(Days.post.exposure.start, levels = comp) + (1 + treatment | treatment/tank/PIT.tag.num)	0.00712769	0.991484	Swab	0.993804
High_7_14	F: Absconditabacteriales (SR1) Order	`F: Absconditabacteriales (SR1) Order`~treatment * factor(Days.post.exposure.start, levels = comp) + (1 + treatment | treatment/tank/PIT.tag.num)	-0.00456437	1.50343	Swab	1
High_7_14	F: Aeromonadaceae	`F: Aeromonadaceae`~treatment * factor(Days.post.exposure.start, levels = comp) + (1 + treatment | treatment/tank/PIT.tag.num)	0.772453	355.5	Swab	1
High_7_14	F: Alteromonadaceae	`F: Alteromonadaceae`~treatment * factor(Days.post.exposure.start, levels = comp) + (1 + treatment | treatment/tank/PIT.tag.num)	-0.0590362	15.1684	Swab	1
High_7_14	F: Anaplasmataceae	`F: Anaplasmataceae`~treatment * factor(Days.post.exposure.start, levels = comp) + (1 + treatment | treatment/tank/PIT.tag.num)	-0.000347856	6.35833	Swab	1
High_7_14	F: Babeliales Order	`F: Babeliales Order`~treatment * factor(Days.post.exposure.start, levels = comp) + (1 + treatment | treatment/tank/PIT.tag.num)	-0.00121619	0.632656	Swab	1
High_7_14	F: Bacillaceae	`F: Bacillaceae`~treatment * factor(Days.post.exposure.start, levels = comp) + (1 + treatment | treatment/tank/PIT.tag.num)	-0.0431682	13.2447	Swab	1
High_7_14	F: Bacilli Class	`F: Bacilli Class`~treatment * factor(Days.post.exposure.start, levels = comp) + (1 + treatment | treatment/tank/PIT.tag.num)	-0.00232253	1.3021	Swab	1
High_7_14	F: Bacteria Kingdom	`F: Bacteria Kingdom`~treatment * factor(Days.post.exposure.start, levels = comp) + (1 + treatment | treatment/tank/PIT.tag.num)	0.0751056	1.97443	Swab	0.0120461
High_7_14	F: Bacteriovoracaceae	`F: Bacteriovoracaceae`~treatment * factor(Days.post.exposure.start, levels = comp) + (1 + treatment | treatment/tank/PIT.tag.num)	0.00068002	4.66815	Swab	1
High_7_14	F: Bdellovibrionaceae	`F: Bdellovibrionaceae`~treatment * factor(Days.post.exposure.start, levels = comp) + (1 + treatment | treatment/tank/PIT.tag.num)	0.0315236	1.14078	Swab	0.146059
High_7_14	F: Beijerinckiaceae	`F: Beijerinckiaceae`~treatment * factor(Days.post.exposure.start, levels = comp) + (1 + treatment | treatment/tank/PIT.tag.num)	0.00910704	3.63924	Swab	1
High_7_14	F: Blastocatellaceae	`F: Blastocatellaceae`~treatment * factor(Days.post.exposure.start, levels = comp) + (1 + treatment | treatment/tank/PIT.tag.num)	0.00273316	3.25551	Swab	1
High_7_14	F: Brevinemataceae	`F: Brevinemataceae`~treatment * factor(Days.post.exposure.start, levels = comp) + (1 + treatment | treatment/tank/PIT.tag.num)	0.000243238	0.706472	Swab	1
High_7_14	F: Burkholderiaceae	`F: Burkholderiaceae`~treatment * factor(Days.post.exposure.start, levels = comp) + (1 + treatment | treatment/tank/PIT.tag.num)	-0.15914	147.747	Swab	1
High_7_14	F: Burkholderiales Incertae Sedis	`F: Burkholderiales Incertae Sedis`~treatment * factor(Days.post.exposure.start, levels = comp) + (1 + treatment | treatment/tank/PIT.tag.num)	0.115695	10.0177	Swab	0.915743
High_7_14	F: Burkholderiales Order	`F: Burkholderiales Order`~treatment * factor(Days.post.exposure.start, levels = comp) + (1 + treatment | treatment/tank/PIT.tag.num)	0.00903381	3.78972	Swab	1
High_7_14	F: Caulobacteraceae	`F: Caulobacteraceae`~treatment * factor(Days.post.exposure.start, levels = comp) + (1 + treatment | treatment/tank/PIT.tag.num)	0.00831455	2.54721	Swab	0.986123
High_7_14	F: Cellvibrionaceae	`F: Cellvibrionaceae`~treatment * factor(Days.post.exposure.start, levels = comp) + (1 + treatment | treatment/tank/PIT.tag.num)	0.677656	57.5193	Swab	0.901812
High_7_14	F: Chitinibacteraceae	`F: Chitinibacteraceae`~treatment * factor(Days.post.exposure.start, levels = comp) + (1 + treatment | treatment/tank/PIT.tag.num)	-0.00419923	1.2085	Swab	0.998175
High_7_14	F: Chitinophagaceae	`F: Chitinophagaceae`~treatment * factor(Days.post.exposure.start, levels = comp) + (1 + treatment | treatment/tank/PIT.tag.num)	0.0195715	6.14372	Swab	1
High_7_14	F: Chlamydiales Incertae Sedis	`F: Chlamydiales Incertae Sedis`~treatment * factor(Days.post.exposure.start, levels = comp) + (1 + treatment | treatment/tank/PIT.tag.num)	0.0326802	8.43895	Swab	1
High_7_14	F: Chromobacteriaceae	`F: Chromobacteriaceae`~treatment * factor(Days.post.exposure.start, levels = comp) + (1 + treatment | treatment/tank/PIT.tag.num)	-0.000830954	1.28037	Swab	1
High_7_14	F: Comamonadaceae	`F: Comamonadaceae`~treatment * factor(Days.post.exposure.start, levels = comp) + (1 + treatment | treatment/tank/PIT.tag.num)	0.163817	235.649	Swab	1
High_7_14	F: Crocinitomicaceae	`F: Crocinitomicaceae`~treatment * factor(Days.post.exposure.start, levels = comp) + (1 + treatment | treatment/tank/PIT.tag.num)	0.118666	7.68835	Swab	0.644402
High_7_14	F: Deinococcaceae	`F: Deinococcaceae`~treatment * factor(Days.post.exposure.start, levels = comp) + (1 + treatment | treatment/tank/PIT.tag.num)	0.000653866	1.06267	Swab	1
High_7_14	F: Devosiaceae	`F: Devosiaceae`~treatment * factor(Days.post.exposure.start, levels = comp) + (1 + treatment | treatment/tank/PIT.tag.num)	-0.177025	5.04861	Swab	0.0315652
High_7_14	F: Enterobacterales Order	`F: Enterobacterales Order`~treatment * factor(Days.post.exposure.start, levels = comp) + (1 + treatment | treatment/tank/PIT.tag.num)	0.00964844	2.68354	Swab	1
High_7_14	F: Enterobacteriaceae	`F: Enterobacteriaceae`~treatment * factor(Days.post.exposure.start, levels = comp) + (1 + treatment | treatment/tank/PIT.tag.num)	-0.0520686	14.0507	Swab	1
High_7_14	F: Enterococcaceae	`F: Enterococcaceae`~treatment * factor(Days.post.exposure.start, levels = comp) + (1 + treatment | treatment/tank/PIT.tag.num)	-0.0116937	2.92806	Swab	1
High_7_14	F: Erysipelotrichaceae	`F: Erysipelotrichaceae`~treatment * factor(Days.post.exposure.start, levels = comp) + (1 + treatment | treatment/tank/PIT.tag.num)	-0.469818	48.1386	Swab	0.999246
High_7_14	F: Fimbriimonadaceae	`F: Fimbriimonadaceae`~treatment * factor(Days.post.exposure.start, levels = comp) + (1 + treatment | treatment/tank/PIT.tag.num)	0.0019459	0.786891	Swab	1
High_7_14	F: Flavobacteriaceae	`F: Flavobacteriaceae`~treatment * factor(Days.post.exposure.start, levels = comp) + (1 + treatment | treatment/tank/PIT.tag.num)	-11.1752	191.427	Swab	1.70031e-05
High_7_14	F: Fusobacteriaceae	`F: Fusobacteriaceae`~treatment * factor(Days.post.exposure.start, levels = comp) + (1 + treatment | treatment/tank/PIT.tag.num)	-4.71456	197.526	Swab	0.197335
High_7_14	F: Gammaproteobacteria Class	`F: Gammaproteobacteria Class`~treatment * factor(Days.post.exposure.start, levels = comp) + (1 + treatment | treatment/tank/PIT.tag.num)	-0.000718131	0.963048	Swab	0.999192
High_7_14	F: Gemmataceae	`F: Gemmataceae`~treatment * factor(Days.post.exposure.start, levels = comp) + (1 + treatment | treatment/tank/PIT.tag.num)	0.000676836	1.29337	Swab	1
High_7_14	F: Gracilibacteria Class	`F: Gracilibacteria Class`~treatment * factor(Days.post.exposure.start, levels = comp) + (1 + treatment | treatment/tank/PIT.tag.num)	-0.362116	11.5795	Swab	0.050965
High_7_14	F: Hyphomicrobiaceae	`F: Hyphomicrobiaceae`~treatment * factor(Days.post.exposure.start, levels = comp) + (1 + treatment | treatment/tank/PIT.tag.num)	0.0117356	5.26989	Swab	1
High_7_14	F: Isosphaeraceae	`F: Isosphaeraceae`~treatment * factor(Days.post.exposure.start, levels = comp) + (1 + treatment | treatment/tank/PIT.tag.num)	-0.00019459	0.6863	Swab	1
High_7_14	F: Lactobacillaceae	`F: Lactobacillaceae`~treatment * factor(Days.post.exposure.start, levels = comp) + (1 + treatment | treatment/tank/PIT.tag.num)	-0.0704972	14.9967	Swab	1
High_7_14	F: Legionellaceae	`F: Legionellaceae`~treatment * factor(Days.post.exposure.start, levels = comp) + (1 + treatment | treatment/tank/PIT.tag.num)	0.00332164	4.57093	Swab	1
High_7_14	F: Listeriaceae	`F: Listeriaceae`~treatment * factor(Days.post.exposure.start, levels = comp) + (1 + treatment | treatment/tank/PIT.tag.num)	-0.00837471	2.14592	Swab	1
High_7_14	F: Methylophilaceae	`F: Methylophilaceae`~treatment * factor(Days.post.exposure.start, levels = comp) + (1 + treatment | treatment/tank/PIT.tag.num)	0.000512631	1.8489	Swab	1
High_7_14	F: Micavibrionales Order	`F: Micavibrionales Order`~treatment * factor(Days.post.exposure.start, levels = comp) + (1 + treatment | treatment/tank/PIT.tag.num)	-0.00621716	0.972965	Swab	1
High_7_14	F: Microbacteriaceae	`F: Microbacteriaceae`~treatment * factor(Days.post.exposure.start, levels = comp) + (1 + treatment | treatment/tank/PIT.tag.num)	-0.0149638	1.02599	Swab	0.662069
High_7_14	F: Micrococcaceae	`F: Micrococcaceae`~treatment * factor(Days.post.exposure.start, levels = comp) + (1 + treatment | treatment/tank/PIT.tag.num)	0.00597312	0.768106	Swab	0.77942
High_7_14	F: Microscillaceae	`F: Microscillaceae`~treatment * factor(Days.post.exposure.start, levels = comp) + (1 + treatment | treatment/tank/PIT.tag.num)	-0.000952028	1.85371	Swab	1
High_7_14	F: Moraxellaceae	`F: Moraxellaceae`~treatment * factor(Days.post.exposure.start, levels = comp) + (1 + treatment | treatment/tank/PIT.tag.num)	-0.615968	108.186	Swab	1
High_7_14	F: Myxococcaceae	`F: Myxococcaceae`~treatment * factor(Days.post.exposure.start, levels = comp) + (1 + treatment | treatment/tank/PIT.tag.num)	0.00146466	2.16818	Swab	1
High_7_14	F: NS11-12 marine group	`F: NS11-12 marine group`~treatment * factor(Days.post.exposure.start, levels = comp) + (1 + treatment | treatment/tank/PIT.tag.num)	0.0029607	2.87856	Swab	1
High_7_14	F: Nannocystaceae	`F: Nannocystaceae`~treatment * factor(Days.post.exposure.start, levels = comp) + (1 + treatment | treatment/tank/PIT.tag.num)	0.0209846	1.06362	Swab	0.390099
High_7_14	F: Neisseriaceae	`F: Neisseriaceae`~treatment * factor(Days.post.exposure.start, levels = comp) + (1 + treatment | treatment/tank/PIT.tag.num)	-0.0117696	10.6604	Swab	1
High_7_14	F: Nitrosomonadaceae	`F: Nitrosomonadaceae`~treatment * factor(Days.post.exposure.start, levels = comp) + (1 + treatment | treatment/tank/PIT.tag.num)	0.0019459	1.53888	Swab	1
High_7_14	F: Nocardiaceae	`F: Nocardiaceae`~treatment * factor(Days.post.exposure.start, levels = comp) + (1 + treatment | treatment/tank/PIT.tag.num)	0.00072314	1.13138	Swab	0.957305
High_7_14	F: OM190 Class	`F: OM190 Class`~treatment * factor(Days.post.exposure.start, levels = comp) + (1 + treatment | treatment/tank/PIT.tag.num)	0.00475561	1.35966	Swab	0.995746
High_7_14	F: Obscuribacteraceae	`F: Obscuribacteraceae`~treatment * factor(Days.post.exposure.start, levels = comp) + (1 + treatment | treatment/tank/PIT.tag.num)	-0.00182428	0.974427	Swab	1
High_7_14	F: Oxalobacteraceae	`F: Oxalobacteraceae`~treatment * factor(Days.post.exposure.start, levels = comp) + (1 + treatment | treatment/tank/PIT.tag.num)	-0.0567817	48.4817	Swab	1
High_7_14	F: Pasteurellaceae	`F: Pasteurellaceae`~treatment * factor(Days.post.exposure.start, levels = comp) + (1 + treatment | treatment/tank/PIT.tag.num)	0.0191688	0.83938	Swab	0.236125
High_7_14	F: Polyangiaceae	`F: Polyangiaceae`~treatment * factor(Days.post.exposure.start, levels = comp) + (1 + treatment | treatment/tank/PIT.tag.num)	0.0124313	18.1858	Swab	1
High_7_14	F: Pseudomonadaceae	`F: Pseudomonadaceae`~treatment * factor(Days.post.exposure.start, levels = comp) + (1 + treatment | treatment/tank/PIT.tag.num)	0.879052	120.225	Swab	1
High_7_14	F: Rhizobiaceae	`F: Rhizobiaceae`~treatment * factor(Days.post.exposure.start, levels = comp) + (1 + treatment | treatment/tank/PIT.tag.num)	0.325628	25.1744	Swab	0.822255
High_7_14	F: Rhodanobacteraceae	`F: Rhodanobacteraceae`~treatment * factor(Days.post.exposure.start, levels = comp) + (1 + treatment | treatment/tank/PIT.tag.num)	0.000972952	0.77357	Swab	1
High_7_14	F: Rhodobacteraceae	`F: Rhodobacteraceae`~treatment * factor(Days.post.exposure.start, levels = comp) + (1 + treatment | treatment/tank/PIT.tag.num)	0.0382694	14.8612	Swab	1
High_7_14	F: Rhodocyclaceae	`F: Rhodocyclaceae`~treatment * factor(Days.post.exposure.start, levels = comp) + (1 + treatment | treatment/tank/PIT.tag.num)	0.0310848	8.12664	Swab	1
High_7_14	F: Rickettsiaceae	`F: Rickettsiaceae`~treatment * factor(Days.post.exposure.start, levels = comp) + (1 + treatment | treatment/tank/PIT.tag.num)	0.0159125	1.86796	Swab	0.960411
High_7_14	F: Saprospiraceae	`F: Saprospiraceae`~treatment * factor(Days.post.exposure.start, levels = comp) + (1 + treatment | treatment/tank/PIT.tag.num)	0.367656	8.43315	Swab	0.00236406
High_7_14	F: Shewanellaceae	`F: Shewanellaceae`~treatment * factor(Days.post.exposure.start, levels = comp) + (1 + treatment | treatment/tank/PIT.tag.num)	-0.005108	1.9516	Swab	1
High_7_14	F: Sphingobacteriaceae	`F: Sphingobacteriaceae`~treatment * factor(Days.post.exposure.start, levels = comp) + (1 + treatment | treatment/tank/PIT.tag.num)	0.00776792	4.07325	Swab	0.998734
High_7_14	F: Sphingomonadaceae	`F: Sphingomonadaceae`~treatment * factor(Days.post.exposure.start, levels = comp) + (1 + treatment | treatment/tank/PIT.tag.num)	1.31742	43.3684	Swab	0.0605661
High_7_14	F: Spirosomaceae	`F: Spirosomaceae`~treatment * factor(Days.post.exposure.start, levels = comp) + (1 + treatment | treatment/tank/PIT.tag.num)	12.795	232.284	Swab	5.67051e-05
High_7_14	F: Staphylococcaceae	`F: Staphylococcaceae`~treatment * factor(Days.post.exposure.start, levels = comp) + (1 + treatment | treatment/tank/PIT.tag.num)	0.00482553	3.88755	Swab	1
High_7_14	F: Streptococcaceae	`F: Streptococcaceae`~treatment * factor(Days.post.exposure.start, levels = comp) + (1 + treatment | treatment/tank/PIT.tag.num)	0.0462466	2.04266	Swab	0.250645
High_7_14	F: Unknown Family	`F: Unknown Family`~treatment * factor(Days.post.exposure.start, levels = comp) + (1 + treatment | treatment/tank/PIT.tag.num)	0.000602956	1.00864	Swab	1
High_7_14	F: Veillonellaceae	`F: Veillonellaceae`~treatment * factor(Days.post.exposure.start, levels = comp) + (1 + treatment | treatment/tank/PIT.tag.num)	0.0190192	0.843915	Swab	0.248917
High_7_14	F: Verrucomicrobiaceae	`F: Verrucomicrobiaceae`~treatment * factor(Days.post.exposure.start, levels = comp) + (1 + treatment | treatment/tank/PIT.tag.num)	0.00712769	0.991484	Swab	0.993804
High_7_14	F: Vibrionaceae	`F: Vibrionaceae`~treatment * factor(Days.post.exposure.start, levels = comp) + (1 + treatment | treatment/tank/PIT.tag.num)	-0.123413	6.89602	Swab	0.475742
High_7_14	F: Weeksellaceae	`F: Weeksellaceae`~treatment * factor(Days.post.exposure.start, levels = comp) + (1 + treatment | treatment/tank/PIT.tag.num)	-0.0704632	18.819	Swab	1
High_7_14	F: Xanthobacteraceae	`F: Xanthobacteraceae`~treatment * factor(Days.post.exposure.start, levels = comp) + (1 + treatment | treatment/tank/PIT.tag.num)	0.000399699	1.52729	Swab	1
High_7_14	F: Xanthomonadaceae	`F: Xanthomonadaceae`~treatment * factor(Days.post.exposure.start, levels = comp) + (1 + treatment | treatment/tank/PIT.tag.num)	-0.0037375	2.2483	Swab	1
High_7_14	F: env.OPS 17	`F: env.OPS 17`~treatment * factor(Days.post.exposure.start, levels = comp) + (1 + treatment | treatment/tank/PIT.tag.num)	0.0669061	32.8599	Swab	1
High_7_14	G: Absconditabacteriales (SR1) Order	`G: Absconditabacteriales (SR1) Order`~treatment * factor(Days.post.exposure.start, levels = comp) + (1 + treatment | treatment/tank/PIT.tag.num)	-0.00456437	1.50343	Swab	1
High_7_14	G: Acidovorax	`G: Acidovorax`~treatment * factor(Days.post.exposure.start, levels = comp) + (1 + treatment | treatment/tank/PIT.tag.num)	0.0110843	1.98499	Swab	0.994819
High_7_14	G: Acinetobacter	`G: Acinetobacter`~treatment * factor(Days.post.exposure.start, levels = comp) + (1 + treatment | treatment/tank/PIT.tag.num)	-0.612756	108.196	Swab	1
High_7_14	G: Aeromonas	`G: Aeromonas`~treatment * factor(Days.post.exposure.start, levels = comp) + (1 + treatment | treatment/tank/PIT.tag.num)	0.772302	355.456	Swab	1
High_7_14	G: Alkanindiges	`G: Alkanindiges`~treatment * factor(Days.post.exposure.start, levels = comp) + (1 + treatment | treatment/tank/PIT.tag.num)	7.84639e-05	0.735634	Swab	1
High_7_14	G: Allorhizobium-Neorhizobium-Pararhizobium-Rhizobium	`G: Allorhizobium-Neorhizobium-Pararhizobium-Rhizobium`~treatment * factor(Days.post.exposure.start, levels = comp) + (1 + treatment | treatment/tank/PIT.tag.num)	0.103143	2.35252	Swab	0.00777096
High_7_14	G: Aquabacterium	`G: Aquabacterium`~treatment * factor(Days.post.exposure.start, levels = comp) + (1 + treatment | treatment/tank/PIT.tag.num)	0.00407489	2.36843	Swab	1
High_7_14	G: Arcicella	`G: Arcicella`~treatment * factor(Days.post.exposure.start, levels = comp) + (1 + treatment | treatment/tank/PIT.tag.num)	13.072	215.608	Swab	6.86302e-06
High_7_14	G: Arenimonas	`G: Arenimonas`~treatment * factor(Days.post.exposure.start, levels = comp) + (1 + treatment | treatment/tank/PIT.tag.num)	-0.000989727	1.33912	Swab	1
High_7_14	G: Babeliales Order	`G: Babeliales Order`~treatment * factor(Days.post.exposure.start, levels = comp) + (1 + treatment | treatment/tank/PIT.tag.num)	-0.00121619	0.632656	Swab	1
High_7_14	G: Bacilli Class	`G: Bacilli Class`~treatment * factor(Days.post.exposure.start, levels = comp) + (1 + treatment | treatment/tank/PIT.tag.num)	-0.00232253	1.3021	Swab	1
High_7_14	G: Bacillus	`G: Bacillus`~treatment * factor(Days.post.exposure.start, levels = comp) + (1 + treatment | treatment/tank/PIT.tag.num)	-0.0431682	13.2447	Swab	1
High_7_14	G: Bacteria Kingdom	`G: Bacteria Kingdom`~treatment * factor(Days.post.exposure.start, levels = comp) + (1 + treatment | treatment/tank/PIT.tag.num)	0.0751056	1.97443	Swab	0.0120461
High_7_14	G: Bacteriovorax	`G: Bacteriovorax`~treatment * factor(Days.post.exposure.start, levels = comp) + (1 + treatment | treatment/tank/PIT.tag.num)	0.00068002	4.66815	Swab	1
High_7_14	G: Bdellovibrio	`G: Bdellovibrio`~treatment * factor(Days.post.exposure.start, levels = comp) + (1 + treatment | treatment/tank/PIT.tag.num)	0.0315236	1.14078	Swab	0.146059
High_7_14	G: Blastocatellaceae Family	`G: Blastocatellaceae Family`~treatment * factor(Days.post.exposure.start, levels = comp) + (1 + treatment | treatment/tank/PIT.tag.num)	0.000329548	0.990924	Swab	1
High_7_14	G: Bosea	`G: Bosea`~treatment * factor(Days.post.exposure.start, levels = comp) + (1 + treatment | treatment/tank/PIT.tag.num)	0.0109823	3.46436	Swab	0.99994
High_7_14	G: Bradyrhizobium	`G: Bradyrhizobium`~treatment * factor(Days.post.exposure.start, levels = comp) + (1 + treatment | treatment/tank/PIT.tag.num)	0.000399699	1.52729	Swab	1
High_7_14	G: Brevifollis	`G: Brevifollis`~treatment * factor(Days.post.exposure.start, levels = comp) + (1 + treatment | treatment/tank/PIT.tag.num)	0.00712769	0.991484	Swab	0.993804
High_7_14	G: Brevinema	`G: Brevinema`~treatment * factor(Days.post.exposure.start, levels = comp) + (1 + treatment | treatment/tank/PIT.tag.num)	0.000243238	0.706472	Swab	1
High_7_14	G: Brevundimonas	`G: Brevundimonas`~treatment * factor(Days.post.exposure.start, levels = comp) + (1 + treatment | treatment/tank/PIT.tag.num)	0.0273229	1.54729	Swab	0.515731
High_7_14	G: Burkholderiales Order	`G: Burkholderiales Order`~treatment * factor(Days.post.exposure.start, levels = comp) + (1 + treatment | treatment/tank/PIT.tag.num)	0.00903381	3.78972	Swab	1
High_7_14	G: Buttiauxella	`G: Buttiauxella`~treatment * factor(Days.post.exposure.start, levels = comp) + (1 + treatment | treatment/tank/PIT.tag.num)	-0.0522569	4.23206	Swab	0.803509
High_7_14	G: Candidatus Branchiomonas	`G: Candidatus Branchiomonas`~treatment * factor(Days.post.exposure.start, levels = comp) + (1 + treatment | treatment/tank/PIT.tag.num)	0.115695	10.0177	Swab	0.915743
High_7_14	G: Candidatus Nostocoida	`G: Candidatus Nostocoida`~treatment * factor(Days.post.exposure.start, levels = comp) + (1 + treatment | treatment/tank/PIT.tag.num)	-0.00019459	0.6863	Swab	1
High_7_14	G: Candidatus Ovatusbacter	`G: Candidatus Ovatusbacter`~treatment * factor(Days.post.exposure.start, levels = comp) + (1 + treatment | treatment/tank/PIT.tag.num)	0.000602956	1.00864	Swab	1
High_7_14	G: Candidatus Piscichlamydia	`G: Candidatus Piscichlamydia`~treatment * factor(Days.post.exposure.start, levels = comp) + (1 + treatment | treatment/tank/PIT.tag.num)	0.0326802	8.43895	Swab	1
High_7_14	G: Cellvibrio	`G: Cellvibrio`~treatment * factor(Days.post.exposure.start, levels = comp) + (1 + treatment | treatment/tank/PIT.tag.num)	0.677656	57.5193	Swab	0.901812
High_7_14	G: Cetobacterium	`G: Cetobacterium`~treatment * factor(Days.post.exposure.start, levels = comp) + (1 + treatment | treatment/tank/PIT.tag.num)	-4.71456	197.526	Swab	0.197335
High_7_14	G: Chitinophagaceae Family	`G: Chitinophagaceae Family`~treatment * factor(Days.post.exposure.start, levels = comp) + (1 + treatment | treatment/tank/PIT.tag.num)	0.0291544	1.61664	Swab	0.487198
High_7_14	G: Chryseobacterium	`G: Chryseobacterium`~treatment * factor(Days.post.exposure.start, levels = comp) + (1 + treatment | treatment/tank/PIT.tag.num)	-0.0704266	18.8181	Swab	1
High_7_14	G: Cloacibacterium	`G: Cloacibacterium`~treatment * factor(Days.post.exposure.start, levels = comp) + (1 + treatment | treatment/tank/PIT.tag.num)	-0.00227022	0.847777	Swab	1
High_7_14	G: Comamonadaceae Family	`G: Comamonadaceae Family`~treatment * factor(Days.post.exposure.start, levels = comp) + (1 + treatment | treatment/tank/PIT.tag.num)	0.145684	18.7371	Swab	0.996992
High_7_14	G: Crenobacter	`G: Crenobacter`~treatment * factor(Days.post.exposure.start, levels = comp) + (1 + treatment | treatment/tank/PIT.tag.num)	-0.000830954	1.28037	Swab	1
High_7_14	G: Cupriavidus	`G: Cupriavidus`~treatment * factor(Days.post.exposure.start, levels = comp) + (1 + treatment | treatment/tank/PIT.tag.num)	0.00121357	2.40948	Swab	1
High_7_14	G: DSSD61	`G: DSSD61`~treatment * factor(Days.post.exposure.start, levels = comp) + (1 + treatment | treatment/tank/PIT.tag.num)	0.00260102	0.75452	Swab	1
High_7_14	G: Dechloromonas	`G: Dechloromonas`~treatment * factor(Days.post.exposure.start, levels = comp) + (1 + treatment | treatment/tank/PIT.tag.num)	0.0291833	3.24804	Swab	0.963215
High_7_14	G: Deinococcus	`G: Deinococcus`~treatment * factor(Days.post.exposure.start, levels = comp) + (1 + treatment | treatment/tank/PIT.tag.num)	0.000653866	1.06267	Swab	1
High_7_14	G: Devosia	`G: Devosia`~treatment * factor(Days.post.exposure.start, levels = comp) + (1 + treatment | treatment/tank/PIT.tag.num)	-0.177025	5.04861	Swab	0.0315652
High_7_14	G: Duganella	`G: Duganella`~treatment * factor(Days.post.exposure.start, levels = comp) + (1 + treatment | treatment/tank/PIT.tag.num)	0.0195166	11.8782	Swab	1
High_7_14	G: Dyadobacter	`G: Dyadobacter`~treatment * factor(Days.post.exposure.start, levels = comp) + (1 + treatment | treatment/tank/PIT.tag.num)	-0.043979	4.60433	Swab	0.934635
High_7_14	G: Ellin6067	`G: Ellin6067`~treatment * factor(Days.post.exposure.start, levels = comp) + (1 + treatment | treatment/tank/PIT.tag.num)	0.000920643	1.44241	Swab	1
High_7_14	G: Emticicia	`G: Emticicia`~treatment * factor(Days.post.exposure.start, levels = comp) + (1 + treatment | treatment/tank/PIT.tag.num)	0.228801	24.8097	Swab	0.995779
High_7_14	G: Ensifer	`G: Ensifer`~treatment * factor(Days.post.exposure.start, levels = comp) + (1 + treatment | treatment/tank/PIT.tag.num)	0.422473	23.2261	Swab	0.457684
High_7_14	G: Enterobacterales Order	`G: Enterobacterales Order`~treatment * factor(Days.post.exposure.start, levels = comp) + (1 + treatment | treatment/tank/PIT.tag.num)	0.00964844	2.68354	Swab	1
High_7_14	G: Enterococcus	`G: Enterococcus`~treatment * factor(Days.post.exposure.start, levels = comp) + (1 + treatment | treatment/tank/PIT.tag.num)	-0.0116937	2.92806	Swab	1
High_7_14	G: Ferribacterium	`G: Ferribacterium`~treatment * factor(Days.post.exposure.start, levels = comp) + (1 + treatment | treatment/tank/PIT.tag.num)	0.00238099	1.00434	Swab	1
High_7_14	G: Fimbriiglobus	`G: Fimbriiglobus`~treatment * factor(Days.post.exposure.start, levels = comp) + (1 + treatment | treatment/tank/PIT.tag.num)	-3.93912e-17	0.874594	Swab	1
High_7_14	G: Fimbriimonadaceae Family	`G: Fimbriimonadaceae Family`~treatment * factor(Days.post.exposure.start, levels = comp) + (1 + treatment | treatment/tank/PIT.tag.num)	0.0019459	0.786891	Swab	1
High_7_14	G: Flavobacterium	`G: Flavobacterium`~treatment * factor(Days.post.exposure.start, levels = comp) + (1 + treatment | treatment/tank/PIT.tag.num)	-11.1752	191.427	Swab	1.70031e-05
High_7_14	G: Flectobacillus	`G: Flectobacillus`~treatment * factor(Days.post.exposure.start, levels = comp) + (1 + treatment | treatment/tank/PIT.tag.num)	-0.461794	93.7903	Swab	1
High_7_14	G: Fluviicola	`G: Fluviicola`~treatment * factor(Days.post.exposure.start, levels = comp) + (1 + treatment | treatment/tank/PIT.tag.num)	0.118666	7.68835	Swab	0.644402
High_7_14	G: Gammaproteobacteria Class	`G: Gammaproteobacteria Class`~treatment * factor(Days.post.exposure.start, levels = comp) + (1 + treatment | treatment/tank/PIT.tag.num)	-0.000718131	0.963048	Swab	0.999192
High_7_14	G: Gemmata	`G: Gemmata`~treatment * factor(Days.post.exposure.start, levels = comp) + (1 + treatment | treatment/tank/PIT.tag.num)	0.00063189	1.28163	Swab	1
High_7_14	G: Gemmataceae Family	`G: Gemmataceae Family`~treatment * factor(Days.post.exposure.start, levels = comp) + (1 + treatment | treatment/tank/PIT.tag.num)	0.0027567	0.862319	Swab	1
High_7_14	G: Gemmobacter	`G: Gemmobacter`~treatment * factor(Days.post.exposure.start, levels = comp) + (1 + treatment | treatment/tank/PIT.tag.num)	-0.0708633	3.31225	Swab	0.305729
High_7_14	G: Gracilibacteria Class	`G: Gracilibacteria Class`~treatment * factor(Days.post.exposure.start, levels = comp) + (1 + treatment | treatment/tank/PIT.tag.num)	-0.362116	11.5795	Swab	0.050965
High_7_14	G: Haemophilus	`G: Haemophilus`~treatment * factor(Days.post.exposure.start, levels = comp) + (1 + treatment | treatment/tank/PIT.tag.num)	0.0191688	0.83938	Swab	0.236125
High_7_14	G: Hydrogenophaga	`G: Hydrogenophaga`~treatment * factor(Days.post.exposure.start, levels = comp) + (1 + treatment | treatment/tank/PIT.tag.num)	0.0449703	6.48357	Swab	1
High_7_14	G: Hyphomicrobium	`G: Hyphomicrobium`~treatment * factor(Days.post.exposure.start, levels = comp) + (1 + treatment | treatment/tank/PIT.tag.num)	0.0117068	5.26465	Swab	1
High_7_14	G: Ideonella	`G: Ideonella`~treatment * factor(Days.post.exposure.start, levels = comp) + (1 + treatment | treatment/tank/PIT.tag.num)	-0.00112264	0.66647	Swab	1
High_7_14	G: Inhella	`G: Inhella`~treatment * factor(Days.post.exposure.start, levels = comp) + (1 + treatment | treatment/tank/PIT.tag.num)	0.00116579	1.03853	Swab	1
High_7_14	G: Iodobacter	`G: Iodobacter`~treatment * factor(Days.post.exposure.start, levels = comp) + (1 + treatment | treatment/tank/PIT.tag.num)	-0.00419923	1.2085	Swab	0.998175
High_7_14	G: Janthinobacterium	`G: Janthinobacterium`~treatment * factor(Days.post.exposure.start, levels = comp) + (1 + treatment | treatment/tank/PIT.tag.num)	-0.00653342	23.3209	Swab	1
High_7_14	G: Klebsiella	`G: Klebsiella`~treatment * factor(Days.post.exposure.start, levels = comp) + (1 + treatment | treatment/tank/PIT.tag.num)	0.0243473	9.05188	Swab	1
High_7_14	G: Kocuria	`G: Kocuria`~treatment * factor(Days.post.exposure.start, levels = comp) + (1 + treatment | treatment/tank/PIT.tag.num)	-0.000286896	0.703125	Swab	1
High_7_14	G: Lactococcus	`G: Lactococcus`~treatment * factor(Days.post.exposure.start, levels = comp) + (1 + treatment | treatment/tank/PIT.tag.num)	-0.0111619	1.06285	Swab	0.884424
High_7_14	G: Legionella	`G: Legionella`~treatment * factor(Days.post.exposure.start, levels = comp) + (1 + treatment | treatment/tank/PIT.tag.num)	0.00332164	4.57093	Swab	1
High_7_14	G: Leptothrix	`G: Leptothrix`~treatment * factor(Days.post.exposure.start, levels = comp) + (1 + treatment | treatment/tank/PIT.tag.num)	0.0280718	2.56763	Swab	0.919016
High_7_14	G: Limnohabitans	`G: Limnohabitans`~treatment * factor(Days.post.exposure.start, levels = comp) + (1 + treatment | treatment/tank/PIT.tag.num)	0.0330856	15.9678	Swab	1
High_7_14	G: Limosilactobacillus	`G: Limosilactobacillus`~treatment * factor(Days.post.exposure.start, levels = comp) + (1 + treatment | treatment/tank/PIT.tag.num)	-0.0704972	14.9967	Swab	1
High_7_14	G: Listeria	`G: Listeria`~treatment * factor(Days.post.exposure.start, levels = comp) + (1 + treatment | treatment/tank/PIT.tag.num)	-0.00837471	2.14592	Swab	1
High_7_14	G: Luteimonas	`G: Luteimonas`~treatment * factor(Days.post.exposure.start, levels = comp) + (1 + treatment | treatment/tank/PIT.tag.num)	0.000469256	0.836919	Swab	1
High_7_14	G: Massilia	`G: Massilia`~treatment * factor(Days.post.exposure.start, levels = comp) + (1 + treatment | treatment/tank/PIT.tag.num)	-0.0311842	9.66094	Swab	1
High_7_14	G: Methylobacterium-Methylorubrum	`G: Methylobacterium-Methylorubrum`~treatment * factor(Days.post.exposure.start, levels = comp) + (1 + treatment | treatment/tank/PIT.tag.num)	-0.00188542	0.991724	Swab	0.999809
High_7_14	G: Methylophilus	`G: Methylophilus`~treatment * factor(Days.post.exposure.start, levels = comp) + (1 + treatment | treatment/tank/PIT.tag.num)	0.000512631	1.8489	Swab	1
High_7_14	G: Micavibrionales Order	`G: Micavibrionales Order`~treatment * factor(Days.post.exposure.start, levels = comp) + (1 + treatment | treatment/tank/PIT.tag.num)	-0.00621716	0.972965	Swab	1
High_7_14	G: Microbacterium	`G: Microbacterium`~treatment * factor(Days.post.exposure.start, levels = comp) + (1 + treatment | treatment/tank/PIT.tag.num)	-0.0149638	1.02599	Swab	0.662069
High_7_14	G: Microscillaceae Family	`G: Microscillaceae Family`~treatment * factor(Days.post.exposure.start, levels = comp) + (1 + treatment | treatment/tank/PIT.tag.num)	-0.000952028	1.85371	Swab	1
High_7_14	G: NS11-12 marine group Family	`G: NS11-12 marine group Family`~treatment * factor(Days.post.exposure.start, levels = comp) + (1 + treatment | treatment/tank/PIT.tag.num)	0.0029607	2.87856	Swab	1
High_7_14	G: Nannocystis	`G: Nannocystis`~treatment * factor(Days.post.exposure.start, levels = comp) + (1 + treatment | treatment/tank/PIT.tag.num)	0.0209846	1.06362	Swab	0.390099
High_7_14	G: Neisseriaceae Family	`G: Neisseriaceae Family`~treatment * factor(Days.post.exposure.start, levels = comp) + (1 + treatment | treatment/tank/PIT.tag.num)	-0.000277239	1.45932	Swab	1
High_7_14	G: Neorickettsia	`G: Neorickettsia`~treatment * factor(Days.post.exposure.start, levels = comp) + (1 + treatment | treatment/tank/PIT.tag.num)	-0.000347856	6.35833	Swab	1
High_7_14	G: Nocardia	`G: Nocardia`~treatment * factor(Days.post.exposure.start, levels = comp) + (1 + treatment | treatment/tank/PIT.tag.num)	-0.0052449	1.05278	Swab	0.994263
High_7_14	G: Noviherbaspirillum	`G: Noviherbaspirillum`~treatment * factor(Days.post.exposure.start, levels = comp) + (1 + treatment | treatment/tank/PIT.tag.num)	-0.00262592	3.0501	Swab	1
High_7_14	G: Novosphingobium	`G: Novosphingobium`~treatment * factor(Days.post.exposure.start, levels = comp) + (1 + treatment | treatment/tank/PIT.tag.num)	-0.0054637	3.44295	Swab	1
High_7_14	G: OM190 Class	`G: OM190 Class`~treatment * factor(Days.post.exposure.start, levels = comp) + (1 + treatment | treatment/tank/PIT.tag.num)	0.00475561	1.35966	Swab	0.995746
High_7_14	G: Obscuribacteraceae Family	`G: Obscuribacteraceae Family`~treatment * factor(Days.post.exposure.start, levels = comp) + (1 + treatment | treatment/tank/PIT.tag.num)	-0.00182428	0.974427	Swab	1
High_7_14	G: Oxalobacteraceae Family	`G: Oxalobacteraceae Family`~treatment * factor(Days.post.exposure.start, levels = comp) + (1 + treatment | treatment/tank/PIT.tag.num)	-0.00550293	3.6126	Swab	1
High_7_14	G: P3OB-42	`G: P3OB-42`~treatment * factor(Days.post.exposure.start, levels = comp) + (1 + treatment | treatment/tank/PIT.tag.num)	0.00146466	2.16818	Swab	1
High_7_14	G: Pajaroellobacter	`G: Pajaroellobacter`~treatment * factor(Days.post.exposure.start, levels = comp) + (1 + treatment | treatment/tank/PIT.tag.num)	0.0124313	18.1858	Swab	1
High_7_14	G: Parasediminibacterium	`G: Parasediminibacterium`~treatment * factor(Days.post.exposure.start, levels = comp) + (1 + treatment | treatment/tank/PIT.tag.num)	-0.00941566	5.81752	Swab	1
High_7_14	G: Paucibacter	`G: Paucibacter`~treatment * factor(Days.post.exposure.start, levels = comp) + (1 + treatment | treatment/tank/PIT.tag.num)	-0.0439162	8.70416	Swab	1
High_7_14	G: Pedobacter	`G: Pedobacter`~treatment * factor(Days.post.exposure.start, levels = comp) + (1 + treatment | treatment/tank/PIT.tag.num)	0.00776792	4.07325	Swab	0.998734
High_7_14	G: Pedomicrobium	`G: Pedomicrobium`~treatment * factor(Days.post.exposure.start, levels = comp) + (1 + treatment | treatment/tank/PIT.tag.num)	0.00267562	0.838749	Swab	1
High_7_14	G: Phenylobacterium	`G: Phenylobacterium`~treatment * factor(Days.post.exposure.start, levels = comp) + (1 + treatment | treatment/tank/PIT.tag.num)	-0.00681589	2.1382	Swab	0.999866
High_7_14	G: Piscinibacter	`G: Piscinibacter`~treatment * factor(Days.post.exposure.start, levels = comp) + (1 + treatment | treatment/tank/PIT.tag.num)	0.000346146	0.919232	Swab	1
High_7_14	G: Plot4-2H12	`G: Plot4-2H12`~treatment * factor(Days.post.exposure.start, levels = comp) + (1 + treatment | treatment/tank/PIT.tag.num)	0.00217483	0.775926	Swab	1
High_7_14	G: Polaromonas	`G: Polaromonas`~treatment * factor(Days.post.exposure.start, levels = comp) + (1 + treatment | treatment/tank/PIT.tag.num)	0.00711144	3.67913	Swab	1
High_7_14	G: Polynucleobacter	`G: Polynucleobacter`~treatment * factor(Days.post.exposure.start, levels = comp) + (1 + treatment | treatment/tank/PIT.tag.num)	-0.160354	147.874	Swab	1
High_7_14	G: Pseudarthrobacter	`G: Pseudarthrobacter`~treatment * factor(Days.post.exposure.start, levels = comp) + (1 + treatment | treatment/tank/PIT.tag.num)	0.000972952	0.618083	Swab	1
High_7_14	G: Pseudomonas	`G: Pseudomonas`~treatment * factor(Days.post.exposure.start, levels = comp) + (1 + treatment | treatment/tank/PIT.tag.num)	0.879052	120.225	Swab	1
High_7_14	G: Pseudorhodobacter	`G: Pseudorhodobacter`~treatment * factor(Days.post.exposure.start, levels = comp) + (1 + treatment | treatment/tank/PIT.tag.num)	0.0595253	5.71462	Swab	0.957426
High_7_14	G: Pseudorhodoferax	`G: Pseudorhodoferax`~treatment * factor(Days.post.exposure.start, levels = comp) + (1 + treatment | treatment/tank/PIT.tag.num)	0.00116754	0.669896	Swab	1
High_7_14	G: Pseudoxanthomonas	`G: Pseudoxanthomonas`~treatment * factor(Days.post.exposure.start, levels = comp) + (1 + treatment | treatment/tank/PIT.tag.num)	0.000486476	0.68737	Swab	1
High_7_14	G: Psychrobacter	`G: Psychrobacter`~treatment * factor(Days.post.exposure.start, levels = comp) + (1 + treatment | treatment/tank/PIT.tag.num)	-0.0131436	0.991343	Swab	0.779397
High_7_14	G: Ramlibacter	`G: Ramlibacter`~treatment * factor(Days.post.exposure.start, levels = comp) + (1 + treatment | treatment/tank/PIT.tag.num)	0.00226559	0.967418	Swab	1
High_7_14	G: Rheinheimera	`G: Rheinheimera`~treatment * factor(Days.post.exposure.start, levels = comp) + (1 + treatment | treatment/tank/PIT.tag.num)	-0.0590362	15.1684	Swab	1
High_7_14	G: Rhizobacter	`G: Rhizobacter`~treatment * factor(Days.post.exposure.start, levels = comp) + (1 + treatment | treatment/tank/PIT.tag.num)	0.0123685	9.68306	Swab	1
High_7_14	G: Rhizobiaceae Family	`G: Rhizobiaceae Family`~treatment * factor(Days.post.exposure.start, levels = comp) + (1 + treatment | treatment/tank/PIT.tag.num)	0.0147756	1.6349	Swab	0.905241
High_7_14	G: Rhizorhapis	`G: Rhizorhapis`~treatment * factor(Days.post.exposure.start, levels = comp) + (1 + treatment | treatment/tank/PIT.tag.num)	-0.0645078	8.45018	Swab	0.999432
High_7_14	G: Rhodanobacteraceae Family	`G: Rhodanobacteraceae Family`~treatment * factor(Days.post.exposure.start, levels = comp) + (1 + treatment | treatment/tank/PIT.tag.num)	0.000972952	0.77357	Swab	1
High_7_14	G: Rhodobacter	`G: Rhodobacter`~treatment * factor(Days.post.exposure.start, levels = comp) + (1 + treatment | treatment/tank/PIT.tag.num)	0.0496075	11.2024	Swab	1
High_7_14	G: Rhodococcus	`G: Rhodococcus`~treatment * factor(Days.post.exposure.start, levels = comp) + (1 + treatment | treatment/tank/PIT.tag.num)	0.0185356	0.739491	Swab	0.171502
High_7_14	G: Rhodoferax	`G: Rhodoferax`~treatment * factor(Days.post.exposure.start, levels = comp) + (1 + treatment | treatment/tank/PIT.tag.num)	-0.993978	61.8894	Swab	0.595677
High_7_14	G: Rickettsiaceae Family	`G: Rickettsiaceae Family`~treatment * factor(Days.post.exposure.start, levels = comp) + (1 + treatment | treatment/tank/PIT.tag.num)	0.0159125	1.86796	Swab	0.960411
High_7_14	G: Roseateles	`G: Roseateles`~treatment * factor(Days.post.exposure.start, levels = comp) + (1 + treatment | treatment/tank/PIT.tag.num)	4.93589	94.1614	Swab	0.000142145
High_7_14	G: Rothia	`G: Rothia`~treatment * factor(Days.post.exposure.start, levels = comp) + (1 + treatment | treatment/tank/PIT.tag.num)	0.0171657	0.72862	Swab	0.216752
High_7_14	G: Salmonella	`G: Salmonella`~treatment * factor(Days.post.exposure.start, levels = comp) + (1 + treatment | treatment/tank/PIT.tag.num)	-0.024159	9.02197	Swab	1
High_7_14	G: Saprospiraceae Family	`G: Saprospiraceae Family`~treatment * factor(Days.post.exposure.start, levels = comp) + (1 + treatment | treatment/tank/PIT.tag.num)	0.367656	8.43315	Swab	0.00236406
High_7_14	G: Shewanella	`G: Shewanella`~treatment * factor(Days.post.exposure.start, levels = comp) + (1 + treatment | treatment/tank/PIT.tag.num)	-0.005108	1.9516	Swab	1
High_7_14	G: Shinella	`G: Shinella`~treatment * factor(Days.post.exposure.start, levels = comp) + (1 + treatment | treatment/tank/PIT.tag.num)	-0.213414	5.45927	Swab	0.010068
High_7_14	G: Simonsiella	`G: Simonsiella`~treatment * factor(Days.post.exposure.start, levels = comp) + (1 + treatment | treatment/tank/PIT.tag.num)	-0.0114923	10.5316	Swab	1
High_7_14	G: Sphaerotilus	`G: Sphaerotilus`~treatment * factor(Days.post.exposure.start, levels = comp) + (1 + treatment | treatment/tank/PIT.tag.num)	-4.02171	205.486	Swab	0.377552
High_7_14	G: Sphingobium	`G: Sphingobium`~treatment * factor(Days.post.exposure.start, levels = comp) + (1 + treatment | treatment/tank/PIT.tag.num)	1.35735	30.4347	Swab	0.00177263
High_7_14	G: Sphingomonas	`G: Sphingomonas`~treatment * factor(Days.post.exposure.start, levels = comp) + (1 + treatment | treatment/tank/PIT.tag.num)	0.0115839	13.9045	Swab	1
High_7_14	G: Sphingopyxis	`G: Sphingopyxis`~treatment * factor(Days.post.exposure.start, levels = comp) + (1 + treatment | treatment/tank/PIT.tag.num)	0.0182559	8.74395	Swab	0.999432
High_7_14	G: Staphylococcus	`G: Staphylococcus`~treatment * factor(Days.post.exposure.start, levels = comp) + (1 + treatment | treatment/tank/PIT.tag.num)	0.00482553	3.88755	Swab	1
High_7_14	G: Stenotrophobacter	`G: Stenotrophobacter`~treatment * factor(Days.post.exposure.start, levels = comp) + (1 + treatment | treatment/tank/PIT.tag.num)	0.00240361	2.99836	Swab	1
High_7_14	G: Stenotrophomonas	`G: Stenotrophomonas`~treatment * factor(Days.post.exposure.start, levels = comp) + (1 + treatment | treatment/tank/PIT.tag.num)	-0.00310194	1.65955	Swab	1
High_7_14	G: Streptococcus	`G: Streptococcus`~treatment * factor(Days.post.exposure.start, levels = comp) + (1 + treatment | treatment/tank/PIT.tag.num)	0.0473268	2.02009	Swab	0.214263
High_7_14	G: Terrimonas	`G: Terrimonas`~treatment * factor(Days.post.exposure.start, levels = comp) + (1 + treatment | treatment/tank/PIT.tag.num)	-0.0019459	0.759262	Swab	1
High_7_14	G: Tolumonas	`G: Tolumonas`~treatment * factor(Days.post.exposure.start, levels = comp) + (1 + treatment | treatment/tank/PIT.tag.num)	0.000300166	0.768832	Swab	1
High_7_14	G: Undibacterium	`G: Undibacterium`~treatment * factor(Days.post.exposure.start, levels = comp) + (1 + treatment | treatment/tank/PIT.tag.num)	-0.0304518	27.0286	Swab	1
High_7_14	G: Variovorax	`G: Variovorax`~treatment * factor(Days.post.exposure.start, levels = comp) + (1 + treatment | treatment/tank/PIT.tag.num)	0.00608095	1.15804	Swab	1
High_7_14	G: Veillonella	`G: Veillonella`~treatment * factor(Days.post.exposure.start, levels = comp) + (1 + treatment | treatment/tank/PIT.tag.num)	0.0190192	0.843915	Swab	0.248917
High_7_14	G: Vibrionaceae Family	`G: Vibrionaceae Family`~treatment * factor(Days.post.exposure.start, levels = comp) + (1 + treatment | treatment/tank/PIT.tag.num)	-0.123413	6.89602	Swab	0.475742
High_7_14	G: ZOR0006	`G: ZOR0006`~treatment * factor(Days.post.exposure.start, levels = comp) + (1 + treatment | treatment/tank/PIT.tag.num)	-0.469818	48.1386	Swab	0.999246
High_7_14	G: Zoogloea	`G: Zoogloea`~treatment * factor(Days.post.exposure.start, levels = comp) + (1 + treatment | treatment/tank/PIT.tag.num)	8.36948e-05	6.86004	Swab	1
High_7_14	G: [Agitococcus] lubricus group	`G: [Agitococcus] lubricus group`~treatment * factor(Days.post.exposure.start, levels = comp) + (1 + treatment | treatment/tank/PIT.tag.num)	0.00461891	1.97919	Swab	1
High_7_14	G: env.OPS 17 Family	`G: env.OPS 17 Family`~treatment * factor(Days.post.exposure.start, levels = comp) + (1 + treatment | treatment/tank/PIT.tag.num)	0.0669061	32.8599	Swab	1
High_7_14	G: oc32	`G: oc32`~treatment * factor(Days.post.exposure.start, levels = comp) + (1 + treatment | treatment/tank/PIT.tag.num)	-0.00437828	0.766885	Swab	1
High_7_14	O: Absconditabacteriales (SR1)	`O: Absconditabacteriales (SR1)`~treatment * factor(Days.post.exposure.start, levels = comp) + (1 + treatment | treatment/tank/PIT.tag.num)	-0.00456437	1.50343	Swab	1
High_7_14	O: Babeliales	`O: Babeliales`~treatment * factor(Days.post.exposure.start, levels = comp) + (1 + treatment | treatment/tank/PIT.tag.num)	-0.00121619	0.632656	Swab	1
High_7_14	O: Bacillales	`O: Bacillales`~treatment * factor(Days.post.exposure.start, levels = comp) + (1 + treatment | treatment/tank/PIT.tag.num)	-0.0431682	13.2447	Swab	1
High_7_14	O: Bacilli Class	`O: Bacilli Class`~treatment * factor(Days.post.exposure.start, levels = comp) + (1 + treatment | treatment/tank/PIT.tag.num)	-0.00232253	1.3021	Swab	1
High_7_14	O: Bacteria Kingdom	`O: Bacteria Kingdom`~treatment * factor(Days.post.exposure.start, levels = comp) + (1 + treatment | treatment/tank/PIT.tag.num)	0.0751056	1.97443	Swab	0.0120461
High_7_14	O: Bacteriovoracales	`O: Bacteriovoracales`~treatment * factor(Days.post.exposure.start, levels = comp) + (1 + treatment | treatment/tank/PIT.tag.num)	0.00068002	4.66815	Swab	1
High_7_14	O: Bdellovibrionales	`O: Bdellovibrionales`~treatment * factor(Days.post.exposure.start, levels = comp) + (1 + treatment | treatment/tank/PIT.tag.num)	0.0315236	1.14078	Swab	0.146059
High_7_14	O: Blastocatellales	`O: Blastocatellales`~treatment * factor(Days.post.exposure.start, levels = comp) + (1 + treatment | treatment/tank/PIT.tag.num)	0.00273316	3.25551	Swab	1
High_7_14	O: Brevinematales	`O: Brevinematales`~treatment * factor(Days.post.exposure.start, levels = comp) + (1 + treatment | treatment/tank/PIT.tag.num)	0.000243238	0.706472	Swab	1
High_7_14	O: Burkholderiales	`O: Burkholderiales`~treatment * factor(Days.post.exposure.start, levels = comp) + (1 + treatment | treatment/tank/PIT.tag.num)	0.0903198	287.242	Swab	1
High_7_14	O: Caulobacterales	`O: Caulobacterales`~treatment * factor(Days.post.exposure.start, levels = comp) + (1 + treatment | treatment/tank/PIT.tag.num)	0.00831455	2.54721	Swab	0.986123
High_7_14	O: Chitinophagales	`O: Chitinophagales`~treatment * factor(Days.post.exposure.start, levels = comp) + (1 + treatment | treatment/tank/PIT.tag.num)	0.387227	11.9739	Swab	0.0404672
High_7_14	O: Chlamydiales	`O: Chlamydiales`~treatment * factor(Days.post.exposure.start, levels = comp) + (1 + treatment | treatment/tank/PIT.tag.num)	0.0326802	8.43895	Swab	1
High_7_14	O: Corynebacteriales	`O: Corynebacteriales`~treatment * factor(Days.post.exposure.start, levels = comp) + (1 + treatment | treatment/tank/PIT.tag.num)	0.00072314	1.13138	Swab	0.957305
High_7_14	O: Cytophagales	`O: Cytophagales`~treatment * factor(Days.post.exposure.start, levels = comp) + (1 + treatment | treatment/tank/PIT.tag.num)	12.794	232.24	Swab	5.67028e-05
High_7_14	O: Deinococcales	`O: Deinococcales`~treatment * factor(Days.post.exposure.start, levels = comp) + (1 + treatment | treatment/tank/PIT.tag.num)	0.000653866	1.06267	Swab	1
High_7_14	O: Enterobacterales	`O: Enterobacterales`~treatment * factor(Days.post.exposure.start, levels = comp) + (1 + treatment | treatment/tank/PIT.tag.num)	0.560614	356.53	Swab	1
High_7_14	O: Erysipelotrichales	`O: Erysipelotrichales`~treatment * factor(Days.post.exposure.start, levels = comp) + (1 + treatment | treatment/tank/PIT.tag.num)	-0.469818	48.1386	Swab	0.999246
High_7_14	O: Fimbriimonadales	`O: Fimbriimonadales`~treatment * factor(Days.post.exposure.start, levels = comp) + (1 + treatment | treatment/tank/PIT.tag.num)	0.0019459	0.786891	Swab	1
High_7_14	O: Flavobacteriales	`O: Flavobacteriales`~treatment * factor(Days.post.exposure.start, levels = comp) + (1 + treatment | treatment/tank/PIT.tag.num)	-11.127	196.293	Swab	3.22924e-05
High_7_14	O: Fusobacteriales	`O: Fusobacteriales`~treatment * factor(Days.post.exposure.start, levels = comp) + (1 + treatment | treatment/tank/PIT.tag.num)	-4.71456	197.526	Swab	0.197335
High_7_14	O: Gammaproteobacteria Class	`O: Gammaproteobacteria Class`~treatment * factor(Days.post.exposure.start, levels = comp) + (1 + treatment | treatment/tank/PIT.tag.num)	-0.000718131	0.963048	Swab	0.999192
High_7_14	O: Gammaproteobacteria Incertae Sedis	`O: Gammaproteobacteria Incertae Sedis`~treatment * factor(Days.post.exposure.start, levels = comp) + (1 + treatment | treatment/tank/PIT.tag.num)	0.000602956	1.00864	Swab	1
High_7_14	O: Gemmatales	`O: Gemmatales`~treatment * factor(Days.post.exposure.start, levels = comp) + (1 + treatment | treatment/tank/PIT.tag.num)	0.000676836	1.29337	Swab	1
High_7_14	O: Gracilibacteria Class	`O: Gracilibacteria Class`~treatment * factor(Days.post.exposure.start, levels = comp) + (1 + treatment | treatment/tank/PIT.tag.num)	-0.362116	11.5795	Swab	0.050965
High_7_14	O: Isosphaerales	`O: Isosphaerales`~treatment * factor(Days.post.exposure.start, levels = comp) + (1 + treatment | treatment/tank/PIT.tag.num)	-0.00019459	0.6863	Swab	1
High_7_14	O: Lactobacillales	`O: Lactobacillales`~treatment * factor(Days.post.exposure.start, levels = comp) + (1 + treatment | treatment/tank/PIT.tag.num)	-0.044319	19.4244	Swab	1
High_7_14	O: Legionellales	`O: Legionellales`~treatment * factor(Days.post.exposure.start, levels = comp) + (1 + treatment | treatment/tank/PIT.tag.num)	0.00332164	4.57093	Swab	1
High_7_14	O: Micavibrionales	`O: Micavibrionales`~treatment * factor(Days.post.exposure.start, levels = comp) + (1 + treatment | treatment/tank/PIT.tag.num)	-0.00621716	0.972965	Swab	1
High_7_14	O: Micrococcales	`O: Micrococcales`~treatment * factor(Days.post.exposure.start, levels = comp) + (1 + treatment | treatment/tank/PIT.tag.num)	-0.0046011	1.02766	Swab	0.797626
High_7_14	O: Myxococcales	`O: Myxococcales`~treatment * factor(Days.post.exposure.start, levels = comp) + (1 + treatment | treatment/tank/PIT.tag.num)	0.00146466	2.16818	Swab	1
High_7_14	O: Nannocystales	`O: Nannocystales`~treatment * factor(Days.post.exposure.start, levels = comp) + (1 + treatment | treatment/tank/PIT.tag.num)	0.0209846	1.06362	Swab	0.390099
High_7_14	O: OM190 Class	`O: OM190 Class`~treatment * factor(Days.post.exposure.start, levels = comp) + (1 + treatment | treatment/tank/PIT.tag.num)	0.00475561	1.35966	Swab	0.995746
High_7_14	O: Obscuribacterales	`O: Obscuribacterales`~treatment * factor(Days.post.exposure.start, levels = comp) + (1 + treatment | treatment/tank/PIT.tag.num)	-0.00182428	0.974427	Swab	1
High_7_14	O: Polyangiales	`O: Polyangiales`~treatment * factor(Days.post.exposure.start, levels = comp) + (1 + treatment | treatment/tank/PIT.tag.num)	0.0124313	18.1858	Swab	1
High_7_14	O: Pseudomonadales	`O: Pseudomonadales`~treatment * factor(Days.post.exposure.start, levels = comp) + (1 + treatment | treatment/tank/PIT.tag.num)	0.94074	174.604	Swab	1
High_7_14	O: Rhizobiales	`O: Rhizobiales`~treatment * factor(Days.post.exposure.start, levels = comp) + (1 + treatment | treatment/tank/PIT.tag.num)	0.169843	28.761	Swab	0.999754
High_7_14	O: Rhodobacterales	`O: Rhodobacterales`~treatment * factor(Days.post.exposure.start, levels = comp) + (1 + treatment | treatment/tank/PIT.tag.num)	0.0382694	14.8612	Swab	1
High_7_14	O: Rickettsiales	`O: Rickettsiales`~treatment * factor(Days.post.exposure.start, levels = comp) + (1 + treatment | treatment/tank/PIT.tag.num)	0.0155646	6.84056	Swab	1
High_7_14	O: Sphingobacteriales	`O: Sphingobacteriales`~treatment * factor(Days.post.exposure.start, levels = comp) + (1 + treatment | treatment/tank/PIT.tag.num)	0.0776348	34.8421	Swab	1
High_7_14	O: Sphingomonadales	`O: Sphingomonadales`~treatment * factor(Days.post.exposure.start, levels = comp) + (1 + treatment | treatment/tank/PIT.tag.num)	1.31742	43.3684	Swab	0.0605661
High_7_14	O: Staphylococcales	`O: Staphylococcales`~treatment * factor(Days.post.exposure.start, levels = comp) + (1 + treatment | treatment/tank/PIT.tag.num)	0.00482553	3.88755	Swab	1
High_7_14	O: Veillonellales-Selenomonadales	`O: Veillonellales-Selenomonadales`~treatment * factor(Days.post.exposure.start, levels = comp) + (1 + treatment | treatment/tank/PIT.tag.num)	0.0190192	0.843915	Swab	0.248917
High_7_14	O: Verrucomicrobiales	`O: Verrucomicrobiales`~treatment * factor(Days.post.exposure.start, levels = comp) + (1 + treatment | treatment/tank/PIT.tag.num)	0.00712769	0.991484	Swab	0.993804
High_7_14	O: Xanthomonadales	`O: Xanthomonadales`~treatment * factor(Days.post.exposure.start, levels = comp) + (1 + treatment | treatment/tank/PIT.tag.num)	-0.00372703	2.25003	Swab	1
High_7_14	P: Acidobacteriota	`P: Acidobacteriota`~treatment * factor(Days.post.exposure.start, levels = comp) + (1 + treatment | treatment/tank/PIT.tag.num)	0.00273316	3.25551	Swab	1
High_7_14	P: Actinobacteriota	`P: Actinobacteriota`~treatment * factor(Days.post.exposure.start, levels = comp) + (1 + treatment | treatment/tank/PIT.tag.num)	-0.00253493	1.40563	Swab	0.906279
High_7_14	P: Armatimonadota	`P: Armatimonadota`~treatment * factor(Days.post.exposure.start, levels = comp) + (1 + treatment | treatment/tank/PIT.tag.num)	0.0019459	0.786891	Swab	1
High_7_14	P: Bacteria Kingdom	`P: Bacteria Kingdom`~treatment * factor(Days.post.exposure.start, levels = comp) + (1 + treatment | treatment/tank/PIT.tag.num)	0.0751056	1.97443	Swab	0.0120461
High_7_14	P: Bacteroidota	`P: Bacteroidota`~treatment * factor(Days.post.exposure.start, levels = comp) + (1 + treatment | treatment/tank/PIT.tag.num)	2.13193	302.686	Swab	1
High_7_14	P: Bdellovibrionota	`P: Bdellovibrionota`~treatment * factor(Days.post.exposure.start, levels = comp) + (1 + treatment | treatment/tank/PIT.tag.num)	0.0100015	4.70762	Swab	1
High_7_14	P: Cyanobacteria	`P: Cyanobacteria`~treatment * factor(Days.post.exposure.start, levels = comp) + (1 + treatment | treatment/tank/PIT.tag.num)	-0.00182428	0.974427	Swab	1
High_7_14	P: Deinococcota	`P: Deinococcota`~treatment * factor(Days.post.exposure.start, levels = comp) + (1 + treatment | treatment/tank/PIT.tag.num)	0.000653866	1.06267	Swab	1
High_7_14	P: Dependentiae	`P: Dependentiae`~treatment * factor(Days.post.exposure.start, levels = comp) + (1 + treatment | treatment/tank/PIT.tag.num)	-0.00121619	0.632656	Swab	1
High_7_14	P: Firmicutes	`P: Firmicutes`~treatment * factor(Days.post.exposure.start, levels = comp) + (1 + treatment | treatment/tank/PIT.tag.num)	-0.539873	61.1172	Swab	1
High_7_14	P: Fusobacteriota	`P: Fusobacteriota`~treatment * factor(Days.post.exposure.start, levels = comp) + (1 + treatment | treatment/tank/PIT.tag.num)	-4.71456	197.526	Swab	0.197335
High_7_14	P: Myxococcota	`P: Myxococcota`~treatment * factor(Days.post.exposure.start, levels = comp) + (1 + treatment | treatment/tank/PIT.tag.num)	0.0279985	18.5955	Swab	1
High_7_14	P: Patescibacteria	`P: Patescibacteria`~treatment * factor(Days.post.exposure.start, levels = comp) + (1 + treatment | treatment/tank/PIT.tag.num)	-0.366607	11.8302	Swab	0.0537848
High_7_14	P: Planctomycetota	`P: Planctomycetota`~treatment * factor(Days.post.exposure.start, levels = comp) + (1 + treatment | treatment/tank/PIT.tag.num)	0.00465291	1.99849	Swab	1
High_7_14	P: Proteobacteria	`P: Proteobacteria`~treatment * factor(Days.post.exposure.start, levels = comp) + (1 + treatment | treatment/tank/PIT.tag.num)	3.13915	278.888	Swab	0.949175
High_7_14	P: Spirochaetota	`P: Spirochaetota`~treatment * factor(Days.post.exposure.start, levels = comp) + (1 + treatment | treatment/tank/PIT.tag.num)	0.000243238	0.706472	Swab	1
High_7_14	P: Verrucomicrobiota	`P: Verrucomicrobiota`~treatment * factor(Days.post.exposure.start, levels = comp) + (1 + treatment | treatment/tank/PIT.tag.num)	0.0395013	8.45989	Swab	1
High_7_21	C: Actinobacteria	`C: Actinobacteria`~treatment * factor(Days.post.exposure.start, levels = comp) + (1 + treatment | treatment/tank/PIT.tag.num)	0.0144652	1.4133	Swab	0.760312
High_7_21	C: Alphaproteobacteria	`C: Alphaproteobacteria`~treatment * factor(Days.post.exposure.start, levels = comp) + (1 + treatment | treatment/tank/PIT.tag.num)	3.38098	64.0887	Swab	0.000133856
High_7_21	C: Babeliae	`C: Babeliae`~treatment * factor(Days.post.exposure.start, levels = comp) + (1 + treatment | treatment/tank/PIT.tag.num)	0.00210101	0.636085	Swab	1
High_7_21	C: Bacilli	`C: Bacilli`~treatment * factor(Days.post.exposure.start, levels = comp) + (1 + treatment | treatment/tank/PIT.tag.num)	-0.432842	61.4137	Swab	1
High_7_21	C: Bacteria Kingdom	`C: Bacteria Kingdom`~treatment * factor(Days.post.exposure.start, levels = comp) + (1 + treatment | treatment/tank/PIT.tag.num)	0.0618434	1.98599	Swab	0.0601316
High_7_21	C: Bacteroidia	`C: Bacteroidia`~treatment * factor(Days.post.exposure.start, levels = comp) + (1 + treatment | treatment/tank/PIT.tag.num)	-1.30312	304.354	Swab	1
High_7_21	C: Bdellovibrionia	`C: Bdellovibrionia`~treatment * factor(Days.post.exposure.start, levels = comp) + (1 + treatment | treatment/tank/PIT.tag.num)	0.0176399	4.73706	Swab	1
High_7_21	C: Blastocatellia	`C: Blastocatellia`~treatment * factor(Days.post.exposure.start, levels = comp) + (1 + treatment | treatment/tank/PIT.tag.num)	0.00464162	3.27504	Swab	1
High_7_21	C: Brevinematia	`C: Brevinematia`~treatment * factor(Days.post.exposure.start, levels = comp) + (1 + treatment | treatment/tank/PIT.tag.num)	0.0193279	0.710863	Swab	0.112867
High_7_21	C: Chlamydiae	`C: Chlamydiae`~treatment * factor(Days.post.exposure.start, levels = comp) + (1 + treatment | treatment/tank/PIT.tag.num)	0.0376056	8.48477	Swab	1
High_7_21	C: Deinococci	`C: Deinococci`~treatment * factor(Days.post.exposure.start, levels = comp) + (1 + treatment | treatment/tank/PIT.tag.num)	0.000463231	1.06843	Swab	1
High_7_21	C: Fimbriimonadia	`C: Fimbriimonadia`~treatment * factor(Days.post.exposure.start, levels = comp) + (1 + treatment | treatment/tank/PIT.tag.num)	0.00340812	0.791797	Swab	1
High_7_21	C: Fusobacteriia	`C: Fusobacteriia`~treatment * factor(Days.post.exposure.start, levels = comp) + (1 + treatment | treatment/tank/PIT.tag.num)	-10.7817	198.674	Swab	7.38054e-05
High_7_21	C: Gammaproteobacteria	`C: Gammaproteobacteria`~treatment * factor(Days.post.exposure.start, levels = comp) + (1 + treatment | treatment/tank/PIT.tag.num)	9.59186	293.799	Swab	0.0365143
High_7_21	C: Gracilibacteria	`C: Gracilibacteria`~treatment * factor(Days.post.exposure.start, levels = comp) + (1 + treatment | treatment/tank/PIT.tag.num)	-0.37289	11.9016	Swab	0.0515969
High_7_21	C: Myxococcia	`C: Myxococcia`~treatment * factor(Days.post.exposure.start, levels = comp) + (1 + treatment | treatment/tank/PIT.tag.num)	-0.00152038	2.17994	Swab	1
High_7_21	C: Negativicutes	`C: Negativicutes`~treatment * factor(Days.post.exposure.start, levels = comp) + (1 + treatment | treatment/tank/PIT.tag.num)	-0.00156525	0.849117	Swab	1
High_7_21	C: OM190	`C: OM190`~treatment * factor(Days.post.exposure.start, levels = comp) + (1 + treatment | treatment/tank/PIT.tag.num)	-0.00485351	1.36714	Swab	0.997881
High_7_21	C: Planctomycetes	`C: Planctomycetes`~treatment * factor(Days.post.exposure.start, levels = comp) + (1 + treatment | treatment/tank/PIT.tag.num)	-0.00216839	1.30981	Swab	1
High_7_21	C: Polyangia	`C: Polyangia`~treatment * factor(Days.post.exposure.start, levels = comp) + (1 + treatment | treatment/tank/PIT.tag.num)	-0.396114	18.3497	Swab	0.284642
High_7_21	C: Vampirivibrionia	`C: Vampirivibrionia`~treatment * factor(Days.post.exposure.start, levels = comp) + (1 + treatment | treatment/tank/PIT.tag.num)	0.000947032	0.979723	Swab	1
High_7_21	C: Verrucomicrobiae	`C: Verrucomicrobiae`~treatment * factor(Days.post.exposure.start, levels = comp) + (1 + treatment | treatment/tank/PIT.tag.num)	0.0314221	0.997799	Swab	0.0634372
High_7_21	F: Absconditabacteriales (SR1) Order	`F: Absconditabacteriales (SR1) Order`~treatment * factor(Days.post.exposure.start, levels = comp) + (1 + treatment | treatment/tank/PIT.tag.num)	-0.0582147	1.51159	Swab	0.0130814
High_7_21	F: Aeromonadaceae	`F: Aeromonadaceae`~treatment * factor(Days.post.exposure.start, levels = comp) + (1 + treatment | treatment/tank/PIT.tag.num)	1.92387	357.427	Swab	1
High_7_21	F: Alteromonadaceae	`F: Alteromonadaceae`~treatment * factor(Days.post.exposure.start, levels = comp) + (1 + treatment | treatment/tank/PIT.tag.num)	-0.252769	15.2516	Swab	0.556079
High_7_21	F: Anaplasmataceae	`F: Anaplasmataceae`~treatment * factor(Days.post.exposure.start, levels = comp) + (1 + treatment | treatment/tank/PIT.tag.num)	0.0278653	6.39296	Swab	1
High_7_21	F: Babeliales Order	`F: Babeliales Order`~treatment * factor(Days.post.exposure.start, levels = comp) + (1 + treatment | treatment/tank/PIT.tag.num)	0.00210101	0.636085	Swab	1
High_7_21	F: Bacillaceae	`F: Bacillaceae`~treatment * factor(Days.post.exposure.start, levels = comp) + (1 + treatment | treatment/tank/PIT.tag.num)	0.0496248	13.3165	Swab	1
High_7_21	F: Bacilli Class	`F: Bacilli Class`~treatment * factor(Days.post.exposure.start, levels = comp) + (1 + treatment | treatment/tank/PIT.tag.num)	-0.016282	1.30916	Swab	0.824715
High_7_21	F: Bacteria Kingdom	`F: Bacteria Kingdom`~treatment * factor(Days.post.exposure.start, levels = comp) + (1 + treatment | treatment/tank/PIT.tag.num)	0.0618434	1.98599	Swab	0.0601316
High_7_21	F: Bacteriovoracaceae	`F: Bacteriovoracaceae`~treatment * factor(Days.post.exposure.start, levels = comp) + (1 + treatment | treatment/tank/PIT.tag.num)	0.0145703	4.6974	Swab	1
High_7_21	F: Bdellovibrionaceae	`F: Bdellovibrionaceae`~treatment * factor(Days.post.exposure.start, levels = comp) + (1 + treatment | treatment/tank/PIT.tag.num)	0.0105199	1.14746	Swab	0.917116
High_7_21	F: Beijerinckiaceae	`F: Beijerinckiaceae`~treatment * factor(Days.post.exposure.start, levels = comp) + (1 + treatment | treatment/tank/PIT.tag.num)	-0.00863332	3.65924	Swab	0.999159
High_7_21	F: Blastocatellaceae	`F: Blastocatellaceae`~treatment * factor(Days.post.exposure.start, levels = comp) + (1 + treatment | treatment/tank/PIT.tag.num)	0.00464162	3.27504	Swab	1
High_7_21	F: Brevinemataceae	`F: Brevinemataceae`~treatment * factor(Days.post.exposure.start, levels = comp) + (1 + treatment | treatment/tank/PIT.tag.num)	0.0193279	0.710863	Swab	0.112867
High_7_21	F: Burkholderiaceae	`F: Burkholderiaceae`~treatment * factor(Days.post.exposure.start, levels = comp) + (1 + treatment | treatment/tank/PIT.tag.num)	0.766361	148.605	Swab	1
High_7_21	F: Burkholderiales Incertae Sedis	`F: Burkholderiales Incertae Sedis`~treatment * factor(Days.post.exposure.start, levels = comp) + (1 + treatment | treatment/tank/PIT.tag.num)	0.0732481	10.083	Swab	0.999323
High_7_21	F: Burkholderiales Order	`F: Burkholderiales Order`~treatment * factor(Days.post.exposure.start, levels = comp) + (1 + treatment | treatment/tank/PIT.tag.num)	0.00395188	3.81375	Swab	1
High_7_21	F: Caulobacteraceae	`F: Caulobacteraceae`~treatment * factor(Days.post.exposure.start, levels = comp) + (1 + treatment | treatment/tank/PIT.tag.num)	0.0311314	2.56103	Swab	0.839109
High_7_21	F: Cellvibrionaceae	`F: Cellvibrionaceae`~treatment * factor(Days.post.exposure.start, levels = comp) + (1 + treatment | treatment/tank/PIT.tag.num)	1.01477	57.8528	Swab	0.496693
High_7_21	F: Chitinibacteraceae	`F: Chitinibacteraceae`~treatment * factor(Days.post.exposure.start, levels = comp) + (1 + treatment | treatment/tank/PIT.tag.num)	-0.0210212	1.21508	Swab	0.530896
High_7_21	F: Chitinophagaceae	`F: Chitinophagaceae`~treatment * factor(Days.post.exposure.start, levels = comp) + (1 + treatment | treatment/tank/PIT.tag.num)	0.0949347	6.17747	Swab	0.640008
High_7_21	F: Chlamydiales Incertae Sedis	`F: Chlamydiales Incertae Sedis`~treatment * factor(Days.post.exposure.start, levels = comp) + (1 + treatment | treatment/tank/PIT.tag.num)	0.0376056	8.48477	Swab	1
High_7_21	F: Chromobacteriaceae	`F: Chromobacteriaceae`~treatment * factor(Days.post.exposure.start, levels = comp) + (1 + treatment | treatment/tank/PIT.tag.num)	-0.000615483	1.28731	Swab	1
High_7_21	F: Comamonadaceae	`F: Comamonadaceae`~treatment * factor(Days.post.exposure.start, levels = comp) + (1 + treatment | treatment/tank/PIT.tag.num)	7.59741	236.947	Swab	0.0415456
High_7_21	F: Crocinitomicaceae	`F: Crocinitomicaceae`~treatment * factor(Days.post.exposure.start, levels = comp) + (1 + treatment | treatment/tank/PIT.tag.num)	0.352311	7.73312	Swab	0.0020619
High_7_21	F: Deinococcaceae	`F: Deinococcaceae`~treatment * factor(Days.post.exposure.start, levels = comp) + (1 + treatment | treatment/tank/PIT.tag.num)	0.000463231	1.06843	Swab	1
High_7_21	F: Devosiaceae	`F: Devosiaceae`~treatment * factor(Days.post.exposure.start, levels = comp) + (1 + treatment | treatment/tank/PIT.tag.num)	0.0237781	5.07658	Swab	0.999264
High_7_21	F: Enterobacterales Order	`F: Enterobacterales Order`~treatment * factor(Days.post.exposure.start, levels = comp) + (1 + treatment | treatment/tank/PIT.tag.num)	0.0210495	2.69811	Swab	0.983212
High_7_21	F: Enterobacteriaceae	`F: Enterobacteriaceae`~treatment * factor(Days.post.exposure.start, levels = comp) + (1 + treatment | treatment/tank/PIT.tag.num)	-0.135503	14.1277	Swab	0.985356
High_7_21	F: Enterococcaceae	`F: Enterococcaceae`~treatment * factor(Days.post.exposure.start, levels = comp) + (1 + treatment | treatment/tank/PIT.tag.num)	0.0151611	2.94394	Swab	1
High_7_21	F: Erysipelotrichaceae	`F: Erysipelotrichaceae`~treatment * factor(Days.post.exposure.start, levels = comp) + (1 + treatment | treatment/tank/PIT.tag.num)	-0.513902	48.4002	Swab	0.982298
High_7_21	F: Fimbriimonadaceae	`F: Fimbriimonadaceae`~treatment * factor(Days.post.exposure.start, levels = comp) + (1 + treatment | treatment/tank/PIT.tag.num)	0.00340812	0.791797	Swab	1
High_7_21	F: Flavobacteriaceae	`F: Flavobacteriaceae`~treatment * factor(Days.post.exposure.start, levels = comp) + (1 + treatment | treatment/tank/PIT.tag.num)	-2.00642	192.481	Swab	0.985783
High_7_21	F: Fusobacteriaceae	`F: Fusobacteriaceae`~treatment * factor(Days.post.exposure.start, levels = comp) + (1 + treatment | treatment/tank/PIT.tag.num)	-10.7817	198.674	Swab	7.38054e-05
High_7_21	F: Gammaproteobacteria Class	`F: Gammaproteobacteria Class`~treatment * factor(Days.post.exposure.start, levels = comp) + (1 + treatment | treatment/tank/PIT.tag.num)	-0.00626033	0.968891	Swab	0.983661
High_7_21	F: Gemmataceae	`F: Gemmataceae`~treatment * factor(Days.post.exposure.start, levels = comp) + (1 + treatment | treatment/tank/PIT.tag.num)	-0.00215605	1.30046	Swab	1
High_7_21	F: Gracilibacteria Class	`F: Gracilibacteria Class`~treatment * factor(Days.post.exposure.start, levels = comp) + (1 + treatment | treatment/tank/PIT.tag.num)	-0.315575	11.6497	Swab	0.115916
High_7_21	F: Hyphomicrobiaceae	`F: Hyphomicrobiaceae`~treatment * factor(Days.post.exposure.start, levels = comp) + (1 + treatment | treatment/tank/PIT.tag.num)	0.0164295	5.29879	Swab	1
High_7_21	F: Isosphaeraceae	`F: Isosphaeraceae`~treatment * factor(Days.post.exposure.start, levels = comp) + (1 + treatment | treatment/tank/PIT.tag.num)	-0.000413811	0.690551	Swab	1
High_7_21	F: Lactobacillaceae	`F: Lactobacillaceae`~treatment * factor(Days.post.exposure.start, levels = comp) + (1 + treatment | treatment/tank/PIT.tag.num)	0.0327497	15.078	Swab	1
High_7_21	F: Legionellaceae	`F: Legionellaceae`~treatment * factor(Days.post.exposure.start, levels = comp) + (1 + treatment | treatment/tank/PIT.tag.num)	-0.159453	4.59609	Swab	0.028218
High_7_21	F: Listeriaceae	`F: Listeriaceae`~treatment * factor(Days.post.exposure.start, levels = comp) + (1 + treatment | treatment/tank/PIT.tag.num)	-0.000856544	2.15755	Swab	1
High_7_21	F: Methylophilaceae	`F: Methylophilaceae`~treatment * factor(Days.post.exposure.start, levels = comp) + (1 + treatment | treatment/tank/PIT.tag.num)	0.000326488	1.85893	Swab	1
High_7_21	F: Micavibrionales Order	`F: Micavibrionales Order`~treatment * factor(Days.post.exposure.start, levels = comp) + (1 + treatment | treatment/tank/PIT.tag.num)	0.000201705	0.97824	Swab	1
High_7_21	F: Microbacteriaceae	`F: Microbacteriaceae`~treatment * factor(Days.post.exposure.start, levels = comp) + (1 + treatment | treatment/tank/PIT.tag.num)	0.0276365	1.03156	Swab	0.143504
High_7_21	F: Micrococcaceae	`F: Micrococcaceae`~treatment * factor(Days.post.exposure.start, levels = comp) + (1 + treatment | treatment/tank/PIT.tag.num)	-0.00173508	0.772426	Swab	0.99898
High_7_21	F: Microscillaceae	`F: Microscillaceae`~treatment * factor(Days.post.exposure.start, levels = comp) + (1 + treatment | treatment/tank/PIT.tag.num)	0.0229623	1.86385	Swab	0.856691
High_7_21	F: Moraxellaceae	`F: Moraxellaceae`~treatment * factor(Days.post.exposure.start, levels = comp) + (1 + treatment | treatment/tank/PIT.tag.num)	-1.16931	108.773	Swab	0.972066
High_7_21	F: Myxococcaceae	`F: Myxococcaceae`~treatment * factor(Days.post.exposure.start, levels = comp) + (1 + treatment | treatment/tank/PIT.tag.num)	-0.00152038	2.17994	Swab	1
High_7_21	F: NS11-12 marine group	`F: NS11-12 marine group`~treatment * factor(Days.post.exposure.start, levels = comp) + (1 + treatment | treatment/tank/PIT.tag.num)	0.150048	2.89445	Swab	0.000269401
High_7_21	F: Nannocystaceae	`F: Nannocystaceae`~treatment * factor(Days.post.exposure.start, levels = comp) + (1 + treatment | treatment/tank/PIT.tag.num)	0.0194487	1.06941	Swab	0.4741
High_7_21	F: Neisseriaceae	`F: Neisseriaceae`~treatment * factor(Days.post.exposure.start, levels = comp) + (1 + treatment | treatment/tank/PIT.tag.num)	-0.00950777	10.719	Swab	1
High_7_21	F: Nitrosomonadaceae	`F: Nitrosomonadaceae`~treatment * factor(Days.post.exposure.start, levels = comp) + (1 + treatment | treatment/tank/PIT.tag.num)	0.00436275	1.54803	Swab	1
High_7_21	F: Nocardiaceae	`F: Nocardiaceae`~treatment * factor(Days.post.exposure.start, levels = comp) + (1 + treatment | treatment/tank/PIT.tag.num)	0.00358924	1.13758	Swab	1
High_7_21	F: OM190 Class	`F: OM190 Class`~treatment * factor(Days.post.exposure.start, levels = comp) + (1 + treatment | treatment/tank/PIT.tag.num)	-0.00485351	1.36714	Swab	0.997881
High_7_21	F: Obscuribacteraceae	`F: Obscuribacteraceae`~treatment * factor(Days.post.exposure.start, levels = comp) + (1 + treatment | treatment/tank/PIT.tag.num)	0.000947032	0.979723	Swab	1
High_7_21	F: Oxalobacteraceae	`F: Oxalobacteraceae`~treatment * factor(Days.post.exposure.start, levels = comp) + (1 + treatment | treatment/tank/PIT.tag.num)	0.0501115	48.7473	Swab	1
High_7_21	F: Pasteurellaceae	`F: Pasteurellaceae`~treatment * factor(Days.post.exposure.start, levels = comp) + (1 + treatment | treatment/tank/PIT.tag.num)	-0.00360846	0.844641	Swab	1
High_7_21	F: Polyangiaceae	`F: Polyangiaceae`~treatment * factor(Days.post.exposure.start, levels = comp) + (1 + treatment | treatment/tank/PIT.tag.num)	-0.409183	18.2852	Swab	0.252845
High_7_21	F: Pseudomonadaceae	`F: Pseudomonadaceae`~treatment * factor(Days.post.exposure.start, levels = comp) + (1 + treatment | treatment/tank/PIT.tag.num)	-0.168245	120.882	Swab	1
High_7_21	F: Rhizobiaceae	`F: Rhizobiaceae`~treatment * factor(Days.post.exposure.start, levels = comp) + (1 + treatment | treatment/tank/PIT.tag.num)	0.674361	25.3273	Swab	0.126529
High_7_21	F: Rhodanobacteraceae	`F: Rhodanobacteraceae`~treatment * factor(Days.post.exposure.start, levels = comp) + (1 + treatment | treatment/tank/PIT.tag.num)	0.00103603	0.777763	Swab	1
High_7_21	F: Rhodobacteraceae	`F: Rhodobacteraceae`~treatment * factor(Days.post.exposure.start, levels = comp) + (1 + treatment | treatment/tank/PIT.tag.num)	0.176345	14.9431	Swab	0.890791
High_7_21	F: Rhodocyclaceae	`F: Rhodocyclaceae`~treatment * factor(Days.post.exposure.start, levels = comp) + (1 + treatment | treatment/tank/PIT.tag.num)	0.0905233	8.1707	Swab	0.945275
High_7_21	F: Rickettsiaceae	`F: Rickettsiaceae`~treatment * factor(Days.post.exposure.start, levels = comp) + (1 + treatment | treatment/tank/PIT.tag.num)	0.034932	1.87902	Swab	0.463217
High_7_21	F: Saprospiraceae	`F: Saprospiraceae`~treatment * factor(Days.post.exposure.start, levels = comp) + (1 + treatment | treatment/tank/PIT.tag.num)	0.203377	8.47963	Swab	0.199001
High_7_21	F: Shewanellaceae	`F: Shewanellaceae`~treatment * factor(Days.post.exposure.start, levels = comp) + (1 + treatment | treatment/tank/PIT.tag.num)	-0.0126128	1.96223	Swab	0.992551
High_7_21	F: Sphingobacteriaceae	`F: Sphingobacteriaceae`~treatment * factor(Days.post.exposure.start, levels = comp) + (1 + treatment | treatment/tank/PIT.tag.num)	-0.0360974	4.09568	Swab	0.959028
High_7_21	F: Sphingomonadaceae	`F: Sphingomonadaceae`~treatment * factor(Days.post.exposure.start, levels = comp) + (1 + treatment | treatment/tank/PIT.tag.num)	2.40087	43.6035	Swab	6.19096e-05
High_7_21	F: Spirosomaceae	`F: Spirosomaceae`~treatment * factor(Days.post.exposure.start, levels = comp) + (1 + treatment | treatment/tank/PIT.tag.num)	0.621781	233.564	Swab	1
High_7_21	F: Staphylococcaceae	`F: Staphylococcaceae`~treatment * factor(Days.post.exposure.start, levels = comp) + (1 + treatment | treatment/tank/PIT.tag.num)	0.00963742	3.90865	Swab	1
High_7_21	F: Streptococcaceae	`F: Streptococcaceae`~treatment * factor(Days.post.exposure.start, levels = comp) + (1 + treatment | treatment/tank/PIT.tag.num)	-0.00777885	2.05543	Swab	0.999606
High_7_21	F: Unknown Family	`F: Unknown Family`~treatment * factor(Days.post.exposure.start, levels = comp) + (1 + treatment | treatment/tank/PIT.tag.num)	0.0012189	1.01411	Swab	1
High_7_21	F: Veillonellaceae	`F: Veillonellaceae`~treatment * factor(Days.post.exposure.start, levels = comp) + (1 + treatment | treatment/tank/PIT.tag.num)	-0.00156525	0.849117	Swab	1
High_7_21	F: Verrucomicrobiaceae	`F: Verrucomicrobiaceae`~treatment * factor(Days.post.exposure.start, levels = comp) + (1 + treatment | treatment/tank/PIT.tag.num)	0.0314221	0.997799	Swab	0.0634372
High_7_21	F: Vibrionaceae	`F: Vibrionaceae`~treatment * factor(Days.post.exposure.start, levels = comp) + (1 + treatment | treatment/tank/PIT.tag.num)	0.00128806	6.93373	Swab	1
High_7_21	F: Weeksellaceae	`F: Weeksellaceae`~treatment * factor(Days.post.exposure.start, levels = comp) + (1 + treatment | treatment/tank/PIT.tag.num)	-1.15264	18.9211	Swab	6.77924e-06
High_7_21	F: Xanthobacteraceae	`F: Xanthobacteraceae`~treatment * factor(Days.post.exposure.start, levels = comp) + (1 + treatment | treatment/tank/PIT.tag.num)	-4.11432e-05	1.53584	Swab	0.999149
High_7_21	F: Xanthomonadaceae	`F: Xanthomonadaceae`~treatment * factor(Days.post.exposure.start, levels = comp) + (1 + treatment | treatment/tank/PIT.tag.num)	-0.00365339	2.26051	Swab	1
High_7_21	F: env.OPS 17	`F: env.OPS 17`~treatment * factor(Days.post.exposure.start, levels = comp) + (1 + treatment | treatment/tank/PIT.tag.num)	0.442759	33.0401	Swab	0.785043
High_7_21	G: Absconditabacteriales (SR1) Order	`G: Absconditabacteriales (SR1) Order`~treatment * factor(Days.post.exposure.start, levels = comp) + (1 + treatment | treatment/tank/PIT.tag.num)	-0.0582147	1.51159	Swab	0.0130814
High_7_21	G: Acidovorax	`G: Acidovorax`~treatment * factor(Days.post.exposure.start, levels = comp) + (1 + treatment | treatment/tank/PIT.tag.num)	0.0120413	1.99592	Swab	0.99231
High_7_21	G: Acinetobacter	`G: Acinetobacter`~treatment * factor(Days.post.exposure.start, levels = comp) + (1 + treatment | treatment/tank/PIT.tag.num)	-1.2671	108.783	Swab	0.921841
High_7_21	G: Aeromonas	`G: Aeromonas`~treatment * factor(Days.post.exposure.start, levels = comp) + (1 + treatment | treatment/tank/PIT.tag.num)	1.9225	357.383	Swab	1
High_7_21	G: Alkanindiges	`G: Alkanindiges`~treatment * factor(Days.post.exposure.start, levels = comp) + (1 + treatment | treatment/tank/PIT.tag.num)	0.000528088	0.739624	Swab	1
High_7_21	G: Allorhizobium-Neorhizobium-Pararhizobium-Rhizobium	`G: Allorhizobium-Neorhizobium-Pararhizobium-Rhizobium`~treatment * factor(Days.post.exposure.start, levels = comp) + (1 + treatment | treatment/tank/PIT.tag.num)	0.0652453	2.36561	Swab	0.138911
High_7_21	G: Aquabacterium	`G: Aquabacterium`~treatment * factor(Days.post.exposure.start, levels = comp) + (1 + treatment | treatment/tank/PIT.tag.num)	-0.00262297	2.38143	Swab	1
High_7_21	G: Arcicella	`G: Arcicella`~treatment * factor(Days.post.exposure.start, levels = comp) + (1 + treatment | treatment/tank/PIT.tag.num)	-0.34476	216.791	Swab	1
High_7_21	G: Arenimonas	`G: Arenimonas`~treatment * factor(Days.post.exposure.start, levels = comp) + (1 + treatment | treatment/tank/PIT.tag.num)	0.000191305	1.3469	Swab	1
High_7_21	G: Babeliales Order	`G: Babeliales Order`~treatment * factor(Days.post.exposure.start, levels = comp) + (1 + treatment | treatment/tank/PIT.tag.num)	0.00210101	0.636085	Swab	1
High_7_21	G: Bacilli Class	`G: Bacilli Class`~treatment * factor(Days.post.exposure.start, levels = comp) + (1 + treatment | treatment/tank/PIT.tag.num)	-0.016282	1.30916	Swab	0.824715
High_7_21	G: Bacillus	`G: Bacillus`~treatment * factor(Days.post.exposure.start, levels = comp) + (1 + treatment | treatment/tank/PIT.tag.num)	0.0496248	13.3165	Swab	1
High_7_21	G: Bacteria Kingdom	`G: Bacteria Kingdom`~treatment * factor(Days.post.exposure.start, levels = comp) + (1 + treatment | treatment/tank/PIT.tag.num)	0.0618434	1.98599	Swab	0.0601316
High_7_21	G: Bacteriovorax	`G: Bacteriovorax`~treatment * factor(Days.post.exposure.start, levels = comp) + (1 + treatment | treatment/tank/PIT.tag.num)	0.0145703	4.6974	Swab	1
High_7_21	G: Bdellovibrio	`G: Bdellovibrio`~treatment * factor(Days.post.exposure.start, levels = comp) + (1 + treatment | treatment/tank/PIT.tag.num)	0.0105199	1.14746	Swab	0.917116
High_7_21	G: Blastocatellaceae Family	`G: Blastocatellaceae Family`~treatment * factor(Days.post.exposure.start, levels = comp) + (1 + treatment | treatment/tank/PIT.tag.num)	0.00425095	0.996303	Swab	0.999698
High_7_21	G: Bosea	`G: Bosea`~treatment * factor(Days.post.exposure.start, levels = comp) + (1 + treatment | treatment/tank/PIT.tag.num)	-0.00304448	3.48343	Swab	0.999261
High_7_21	G: Bradyrhizobium	`G: Bradyrhizobium`~treatment * factor(Days.post.exposure.start, levels = comp) + (1 + treatment | treatment/tank/PIT.tag.num)	-4.11432e-05	1.53584	Swab	0.999149
High_7_21	G: Brevifollis	`G: Brevifollis`~treatment * factor(Days.post.exposure.start, levels = comp) + (1 + treatment | treatment/tank/PIT.tag.num)	0.0314221	0.997799	Swab	0.0634372
High_7_21	G: Brevinema	`G: Brevinema`~treatment * factor(Days.post.exposure.start, levels = comp) + (1 + treatment | treatment/tank/PIT.tag.num)	0.0193279	0.710863	Swab	0.112867
High_7_21	G: Brevundimonas	`G: Brevundimonas`~treatment * factor(Days.post.exposure.start, levels = comp) + (1 + treatment | treatment/tank/PIT.tag.num)	0.0183211	1.55584	Swab	0.791894
High_7_21	G: Burkholderiales Order	`G: Burkholderiales Order`~treatment * factor(Days.post.exposure.start, levels = comp) + (1 + treatment | treatment/tank/PIT.tag.num)	0.00395188	3.81375	Swab	1
High_7_21	G: Buttiauxella	`G: Buttiauxella`~treatment * factor(Days.post.exposure.start, levels = comp) + (1 + treatment | treatment/tank/PIT.tag.num)	0.0109056	4.25526	Swab	0.996535
High_7_21	G: Candidatus Branchiomonas	`G: Candidatus Branchiomonas`~treatment * factor(Days.post.exposure.start, levels = comp) + (1 + treatment | treatment/tank/PIT.tag.num)	0.0732481	10.083	Swab	0.999323
High_7_21	G: Candidatus Nostocoida	`G: Candidatus Nostocoida`~treatment * factor(Days.post.exposure.start, levels = comp) + (1 + treatment | treatment/tank/PIT.tag.num)	-0.000413811	0.690551	Swab	1
High_7_21	G: Candidatus Ovatusbacter	`G: Candidatus Ovatusbacter`~treatment * factor(Days.post.exposure.start, levels = comp) + (1 + treatment | treatment/tank/PIT.tag.num)	0.0012189	1.01411	Swab	1
High_7_21	G: Candidatus Piscichlamydia	`G: Candidatus Piscichlamydia`~treatment * factor(Days.post.exposure.start, levels = comp) + (1 + treatment | treatment/tank/PIT.tag.num)	0.0376056	8.48477	Swab	1
High_7_21	G: Cellvibrio	`G: Cellvibrio`~treatment * factor(Days.post.exposure.start, levels = comp) + (1 + treatment | treatment/tank/PIT.tag.num)	1.01477	57.8528	Swab	0.496693
High_7_21	G: Cetobacterium	`G: Cetobacterium`~treatment * factor(Days.post.exposure.start, levels = comp) + (1 + treatment | treatment/tank/PIT.tag.num)	-10.7817	198.674	Swab	7.38054e-05
High_7_21	G: Chitinophagaceae Family	`G: Chitinophagaceae Family`~treatment * factor(Days.post.exposure.start, levels = comp) + (1 + treatment | treatment/tank/PIT.tag.num)	0.064733	1.62592	Swab	0.0118425
High_7_21	G: Chryseobacterium	`G: Chryseobacterium`~treatment * factor(Days.post.exposure.start, levels = comp) + (1 + treatment | treatment/tank/PIT.tag.num)	-1.15261	18.9202	Swab	6.77085e-06
High_7_21	G: Cloacibacterium	`G: Cloacibacterium`~treatment * factor(Days.post.exposure.start, levels = comp) + (1 + treatment | treatment/tank/PIT.tag.num)	-0.00151937	0.852386	Swab	1
High_7_21	G: Comamonadaceae Family	`G: Comamonadaceae Family`~treatment * factor(Days.post.exposure.start, levels = comp) + (1 + treatment | treatment/tank/PIT.tag.num)	-0.246358	18.8404	Swab	0.810141
High_7_21	G: Crenobacter	`G: Crenobacter`~treatment * factor(Days.post.exposure.start, levels = comp) + (1 + treatment | treatment/tank/PIT.tag.num)	-0.000615483	1.28731	Swab	1
High_7_21	G: Cupriavidus	`G: Cupriavidus`~treatment * factor(Days.post.exposure.start, levels = comp) + (1 + treatment | treatment/tank/PIT.tag.num)	-0.00227875	2.42255	Swab	1
High_7_21	G: DSSD61	`G: DSSD61`~treatment * factor(Days.post.exposure.start, levels = comp) + (1 + treatment | treatment/tank/PIT.tag.num)	0.00204476	0.758616	Swab	1
High_7_21	G: Dechloromonas	`G: Dechloromonas`~treatment * factor(Days.post.exposure.start, levels = comp) + (1 + treatment | treatment/tank/PIT.tag.num)	0.0814704	3.26565	Swab	0.176931
High_7_21	G: Deinococcus	`G: Deinococcus`~treatment * factor(Days.post.exposure.start, levels = comp) + (1 + treatment | treatment/tank/PIT.tag.num)	0.000463231	1.06843	Swab	1
High_7_21	G: Devosia	`G: Devosia`~treatment * factor(Days.post.exposure.start, levels = comp) + (1 + treatment | treatment/tank/PIT.tag.num)	0.0237781	5.07658	Swab	0.999264
High_7_21	G: Duganella	`G: Duganella`~treatment * factor(Days.post.exposure.start, levels = comp) + (1 + treatment | treatment/tank/PIT.tag.num)	-0.022627	11.9426	Swab	1
High_7_21	G: Dyadobacter	`G: Dyadobacter`~treatment * factor(Days.post.exposure.start, levels = comp) + (1 + treatment | treatment/tank/PIT.tag.num)	-0.0223657	4.63036	Swab	0.996635
High_7_21	G: Ellin6067	`G: Ellin6067`~treatment * factor(Days.post.exposure.start, levels = comp) + (1 + treatment | treatment/tank/PIT.tag.num)	0.00352611	1.45114	Swab	1
High_7_21	G: Emticicia	`G: Emticicia`~treatment * factor(Days.post.exposure.start, levels = comp) + (1 + treatment | treatment/tank/PIT.tag.num)	-0.139111	24.9445	Swab	1
High_7_21	G: Ensifer	`G: Ensifer`~treatment * factor(Days.post.exposure.start, levels = comp) + (1 + treatment | treatment/tank/PIT.tag.num)	0.614884	23.3696	Swab	0.132806
High_7_21	G: Enterobacterales Order	`G: Enterobacterales Order`~treatment * factor(Days.post.exposure.start, levels = comp) + (1 + treatment | treatment/tank/PIT.tag.num)	0.0210495	2.69811	Swab	0.983212
High_7_21	G: Enterococcus	`G: Enterococcus`~treatment * factor(Days.post.exposure.start, levels = comp) + (1 + treatment | treatment/tank/PIT.tag.num)	0.0151611	2.94394	Swab	1
High_7_21	G: Ferribacterium	`G: Ferribacterium`~treatment * factor(Days.post.exposure.start, levels = comp) + (1 + treatment | treatment/tank/PIT.tag.num)	0.0124983	1.00979	Swab	0.830323
High_7_21	G: Fimbriiglobus	`G: Fimbriiglobus`~treatment * factor(Days.post.exposure.start, levels = comp) + (1 + treatment | treatment/tank/PIT.tag.num)	0.00353353	0.879727	Swab	1
High_7_21	G: Fimbriimonadaceae Family	`G: Fimbriimonadaceae Family`~treatment * factor(Days.post.exposure.start, levels = comp) + (1 + treatment | treatment/tank/PIT.tag.num)	0.00340812	0.791797	Swab	1
High_7_21	G: Flavobacterium	`G: Flavobacterium`~treatment * factor(Days.post.exposure.start, levels = comp) + (1 + treatment | treatment/tank/PIT.tag.num)	-2.00642	192.481	Swab	0.985783
High_7_21	G: Flectobacillus	`G: Flectobacillus`~treatment * factor(Days.post.exposure.start, levels = comp) + (1 + treatment | treatment/tank/PIT.tag.num)	1.118	94.3066	Swab	0.907307
High_7_21	G: Fluviicola	`G: Fluviicola`~treatment * factor(Days.post.exposure.start, levels = comp) + (1 + treatment | treatment/tank/PIT.tag.num)	0.352311	7.73312	Swab	0.0020619
High_7_21	G: Gammaproteobacteria Class	`G: Gammaproteobacteria Class`~treatment * factor(Days.post.exposure.start, levels = comp) + (1 + treatment | treatment/tank/PIT.tag.num)	-0.00626033	0.968891	Swab	0.983661
High_7_21	G: Gemmata	`G: Gemmata`~treatment * factor(Days.post.exposure.start, levels = comp) + (1 + treatment | treatment/tank/PIT.tag.num)	-0.00220271	1.28865	Swab	1
High_7_21	G: Gemmataceae Family	`G: Gemmataceae Family`~treatment * factor(Days.post.exposure.start, levels = comp) + (1 + treatment | treatment/tank/PIT.tag.num)	0.00173879	0.867452	Swab	1
High_7_21	G: Gemmobacter	`G: Gemmobacter`~treatment * factor(Days.post.exposure.start, levels = comp) + (1 + treatment | treatment/tank/PIT.tag.num)	-0.180026	3.33031	Swab	0.000141759
High_7_21	G: Gracilibacteria Class	`G: Gracilibacteria Class`~treatment * factor(Days.post.exposure.start, levels = comp) + (1 + treatment | treatment/tank/PIT.tag.num)	-0.315575	11.6497	Swab	0.115916
High_7_21	G: Haemophilus	`G: Haemophilus`~treatment * factor(Days.post.exposure.start, levels = comp) + (1 + treatment | treatment/tank/PIT.tag.num)	-0.00360846	0.844641	Swab	1
High_7_21	G: Hydrogenophaga	`G: Hydrogenophaga`~treatment * factor(Days.post.exposure.start, levels = comp) + (1 + treatment | treatment/tank/PIT.tag.num)	-0.065746	6.51875	Swab	0.949709
High_7_21	G: Hyphomicrobium	`G: Hyphomicrobium`~treatment * factor(Days.post.exposure.start, levels = comp) + (1 + treatment | treatment/tank/PIT.tag.num)	0.0164207	5.29352	Swab	1
High_7_21	G: Ideonella	`G: Ideonella`~treatment * factor(Days.post.exposure.start, levels = comp) + (1 + treatment | treatment/tank/PIT.tag.num)	0.00018331	0.670086	Swab	1
High_7_21	G: Inhella	`G: Inhella`~treatment * factor(Days.post.exposure.start, levels = comp) + (1 + treatment | treatment/tank/PIT.tag.num)	0.00527697	1.04416	Swab	0.998657
High_7_21	G: Iodobacter	`G: Iodobacter`~treatment * factor(Days.post.exposure.start, levels = comp) + (1 + treatment | treatment/tank/PIT.tag.num)	-0.0210212	1.21508	Swab	0.530896
High_7_21	G: Janthinobacterium	`G: Janthinobacterium`~treatment * factor(Days.post.exposure.start, levels = comp) + (1 + treatment | treatment/tank/PIT.tag.num)	-0.00519689	23.4474	Swab	1
High_7_21	G: Klebsiella	`G: Klebsiella`~treatment * factor(Days.post.exposure.start, levels = comp) + (1 + treatment | treatment/tank/PIT.tag.num)	-0.1914	9.10114	Swab	0.307496
High_7_21	G: Kocuria	`G: Kocuria`~treatment * factor(Days.post.exposure.start, levels = comp) + (1 + treatment | treatment/tank/PIT.tag.num)	-0.000237001	0.706937	Swab	1
High_7_21	G: Lactococcus	`G: Lactococcus`~treatment * factor(Days.post.exposure.start, levels = comp) + (1 + treatment | treatment/tank/PIT.tag.num)	-0.00932732	1.06862	Swab	0.921002
High_7_21	G: Legionella	`G: Legionella`~treatment * factor(Days.post.exposure.start, levels = comp) + (1 + treatment | treatment/tank/PIT.tag.num)	-0.159453	4.59609	Swab	0.028218
High_7_21	G: Leptothrix	`G: Leptothrix`~treatment * factor(Days.post.exposure.start, levels = comp) + (1 + treatment | treatment/tank/PIT.tag.num)	0.0336363	2.58171	Swab	0.802185
High_7_21	G: Limnohabitans	`G: Limnohabitans`~treatment * factor(Days.post.exposure.start, levels = comp) + (1 + treatment | treatment/tank/PIT.tag.num)	0.0333273	16.0545	Swab	1
High_7_21	G: Limosilactobacillus	`G: Limosilactobacillus`~treatment * factor(Days.post.exposure.start, levels = comp) + (1 + treatment | treatment/tank/PIT.tag.num)	0.0327497	15.078	Swab	1
High_7_21	G: Listeria	`G: Listeria`~treatment * factor(Days.post.exposure.start, levels = comp) + (1 + treatment | treatment/tank/PIT.tag.num)	-0.000856544	2.15755	Swab	1
High_7_21	G: Luteimonas	`G: Luteimonas`~treatment * factor(Days.post.exposure.start, levels = comp) + (1 + treatment | treatment/tank/PIT.tag.num)	0.000500403	0.841462	Swab	1
High_7_21	G: Massilia	`G: Massilia`~treatment * factor(Days.post.exposure.start, levels = comp) + (1 + treatment | treatment/tank/PIT.tag.num)	0.013307	9.71332	Swab	1
High_7_21	G: Methylobacterium-Methylorubrum	`G: Methylobacterium-Methylorubrum`~treatment * factor(Days.post.exposure.start, levels = comp) + (1 + treatment | treatment/tank/PIT.tag.num)	-0.00568475	0.997102	Swab	0.994652
High_7_21	G: Methylophilus	`G: Methylophilus`~treatment * factor(Days.post.exposure.start, levels = comp) + (1 + treatment | treatment/tank/PIT.tag.num)	0.000326488	1.85893	Swab	1
High_7_21	G: Micavibrionales Order	`G: Micavibrionales Order`~treatment * factor(Days.post.exposure.start, levels = comp) + (1 + treatment | treatment/tank/PIT.tag.num)	0.000201705	0.97824	Swab	1
High_7_21	G: Microbacterium	`G: Microbacterium`~treatment * factor(Days.post.exposure.start, levels = comp) + (1 + treatment | treatment/tank/PIT.tag.num)	0.0276365	1.03156	Swab	0.143504
High_7_21	G: Microscillaceae Family	`G: Microscillaceae Family`~treatment * factor(Days.post.exposure.start, levels = comp) + (1 + treatment | treatment/tank/PIT.tag.num)	0.0229623	1.86385	Swab	0.856691
High_7_21	G: NS11-12 marine group Family	`G: NS11-12 marine group Family`~treatment * factor(Days.post.exposure.start, levels = comp) + (1 + treatment | treatment/tank/PIT.tag.num)	0.150048	2.89445	Swab	0.000269401
High_7_21	G: Nannocystis	`G: Nannocystis`~treatment * factor(Days.post.exposure.start, levels = comp) + (1 + treatment | treatment/tank/PIT.tag.num)	0.0194487	1.06941	Swab	0.4741
High_7_21	G: Neisseriaceae Family	`G: Neisseriaceae Family`~treatment * factor(Days.post.exposure.start, levels = comp) + (1 + treatment | treatment/tank/PIT.tag.num)	-0.00125018	1.46723	Swab	1
High_7_21	G: Neorickettsia	`G: Neorickettsia`~treatment * factor(Days.post.exposure.start, levels = comp) + (1 + treatment | treatment/tank/PIT.tag.num)	0.0278653	6.39296	Swab	1
High_7_21	G: Nocardia	`G: Nocardia`~treatment * factor(Days.post.exposure.start, levels = comp) + (1 + treatment | treatment/tank/PIT.tag.num)	0.00297107	1.05849	Swab	1
High_7_21	G: Noviherbaspirillum	`G: Noviherbaspirillum`~treatment * factor(Days.post.exposure.start, levels = comp) + (1 + treatment | treatment/tank/PIT.tag.num)	-0.000589064	3.06664	Swab	1
High_7_21	G: Novosphingobium	`G: Novosphingobium`~treatment * factor(Days.post.exposure.start, levels = comp) + (1 + treatment | treatment/tank/PIT.tag.num)	0.0629123	3.46281	Swab	0.480063
High_7_21	G: OM190 Class	`G: OM190 Class`~treatment * factor(Days.post.exposure.start, levels = comp) + (1 + treatment | treatment/tank/PIT.tag.num)	-0.00485351	1.36714	Swab	0.997881
High_7_21	G: Obscuribacteraceae Family	`G: Obscuribacteraceae Family`~treatment * factor(Days.post.exposure.start, levels = comp) + (1 + treatment | treatment/tank/PIT.tag.num)	0.000947032	0.979723	Swab	1
High_7_21	G: Oxalobacteraceae Family	`G: Oxalobacteraceae Family`~treatment * factor(Days.post.exposure.start, levels = comp) + (1 + treatment | treatment/tank/PIT.tag.num)	-0.00873652	3.63219	Swab	1
High_7_21	G: P3OB-42	`G: P3OB-42`~treatment * factor(Days.post.exposure.start, levels = comp) + (1 + treatment | treatment/tank/PIT.tag.num)	-0.00152038	2.17994	Swab	1
High_7_21	G: Pajaroellobacter	`G: Pajaroellobacter`~treatment * factor(Days.post.exposure.start, levels = comp) + (1 + treatment | treatment/tank/PIT.tag.num)	-0.409183	18.2852	Swab	0.252845
High_7_21	G: Parasediminibacterium	`G: Parasediminibacterium`~treatment * factor(Days.post.exposure.start, levels = comp) + (1 + treatment | treatment/tank/PIT.tag.num)	0.0308066	5.84923	Swab	1
High_7_21	G: Paucibacter	`G: Paucibacter`~treatment * factor(Days.post.exposure.start, levels = comp) + (1 + treatment | treatment/tank/PIT.tag.num)	-0.074352	8.75135	Swab	0.999323
High_7_21	G: Pedobacter	`G: Pedobacter`~treatment * factor(Days.post.exposure.start, levels = comp) + (1 + treatment | treatment/tank/PIT.tag.num)	-0.0360974	4.09568	Swab	0.959028
High_7_21	G: Pedomicrobium	`G: Pedomicrobium`~treatment * factor(Days.post.exposure.start, levels = comp) + (1 + treatment | treatment/tank/PIT.tag.num)	0.000823776	0.843316	Swab	1
High_7_21	G: Phenylobacterium	`G: Phenylobacterium`~treatment * factor(Days.post.exposure.start, levels = comp) + (1 + treatment | treatment/tank/PIT.tag.num)	0.0210477	2.14979	Swab	0.937734
High_7_21	G: Piscinibacter	`G: Piscinibacter`~treatment * factor(Days.post.exposure.start, levels = comp) + (1 + treatment | treatment/tank/PIT.tag.num)	0.00116042	0.924223	Swab	1
High_7_21	G: Plot4-2H12	`G: Plot4-2H12`~treatment * factor(Days.post.exposure.start, levels = comp) + (1 + treatment | treatment/tank/PIT.tag.num)	0.00164399	0.780136	Swab	1
High_7_21	G: Polaromonas	`G: Polaromonas`~treatment * factor(Days.post.exposure.start, levels = comp) + (1 + treatment | treatment/tank/PIT.tag.num)	0.00815729	3.69916	Swab	1
High_7_21	G: Polynucleobacter	`G: Polynucleobacter`~treatment * factor(Days.post.exposure.start, levels = comp) + (1 + treatment | treatment/tank/PIT.tag.num)	0.768217	148.732	Swab	1
High_7_21	G: Pseudarthrobacter	`G: Pseudarthrobacter`~treatment * factor(Days.post.exposure.start, levels = comp) + (1 + treatment | treatment/tank/PIT.tag.num)	5.0096e-05	0.621507	Swab	1
High_7_21	G: Pseudomonas	`G: Pseudomonas`~treatment * factor(Days.post.exposure.start, levels = comp) + (1 + treatment | treatment/tank/PIT.tag.num)	-0.168245	120.882	Swab	1
High_7_21	G: Pseudorhodobacter	`G: Pseudorhodobacter`~treatment * factor(Days.post.exposure.start, levels = comp) + (1 + treatment | treatment/tank/PIT.tag.num)	0.0872069	5.74606	Swab	0.662302
High_7_21	G: Pseudorhodoferax	`G: Pseudorhodoferax`~treatment * factor(Days.post.exposure.start, levels = comp) + (1 + treatment | treatment/tank/PIT.tag.num)	0.00019459	0.673527	Swab	1
High_7_21	G: Pseudoxanthomonas	`G: Pseudoxanthomonas`~treatment * factor(Days.post.exposure.start, levels = comp) + (1 + treatment | treatment/tank/PIT.tag.num)	0.0033849	0.691682	Swab	1
High_7_21	G: Psychrobacter	`G: Psychrobacter`~treatment * factor(Days.post.exposure.start, levels = comp) + (1 + treatment | treatment/tank/PIT.tag.num)	0.00207951	0.997339	Swab	1
High_7_21	G: Ramlibacter	`G: Ramlibacter`~treatment * factor(Days.post.exposure.start, levels = comp) + (1 + treatment | treatment/tank/PIT.tag.num)	0.0141529	0.972674	Swab	0.70283
High_7_21	G: Rheinheimera	`G: Rheinheimera`~treatment * factor(Days.post.exposure.start, levels = comp) + (1 + treatment | treatment/tank/PIT.tag.num)	-0.252769	15.2516	Swab	0.556079
High_7_21	G: Rhizobacter	`G: Rhizobacter`~treatment * factor(Days.post.exposure.start, levels = comp) + (1 + treatment | treatment/tank/PIT.tag.num)	0.0137736	9.73558	Swab	1
High_7_21	G: Rhizobiaceae Family	`G: Rhizobiaceae Family`~treatment * factor(Days.post.exposure.start, levels = comp) + (1 + treatment | treatment/tank/PIT.tag.num)	0.0290877	1.64377	Swab	0.508412
High_7_21	G: Rhizorhapis	`G: Rhizorhapis`~treatment * factor(Days.post.exposure.start, levels = comp) + (1 + treatment | treatment/tank/PIT.tag.num)	-0.0696618	8.5015	Swab	0.991041
High_7_21	G: Rhodanobacteraceae Family	`G: Rhodanobacteraceae Family`~treatment * factor(Days.post.exposure.start, levels = comp) + (1 + treatment | treatment/tank/PIT.tag.num)	0.00103603	0.777763	Swab	1
High_7_21	G: Rhodobacter	`G: Rhodobacter`~treatment * factor(Days.post.exposure.start, levels = comp) + (1 + treatment | treatment/tank/PIT.tag.num)	0.269797	11.2641	Swab	0.199348
High_7_21	G: Rhodococcus	`G: Rhodococcus`~treatment * factor(Days.post.exposure.start, levels = comp) + (1 + treatment | treatment/tank/PIT.tag.num)	0.00191927	0.744114	Swab	1
High_7_21	G: Rhodoferax	`G: Rhodoferax`~treatment * factor(Days.post.exposure.start, levels = comp) + (1 + treatment | treatment/tank/PIT.tag.num)	-0.426178	62.2343	Swab	0.999867
High_7_21	G: Rickettsiaceae Family	`G: Rickettsiaceae Family`~treatment * factor(Days.post.exposure.start, levels = comp) + (1 + treatment | treatment/tank/PIT.tag.num)	0.034932	1.87902	Swab	0.463217
High_7_21	G: Roseateles	`G: Roseateles`~treatment * factor(Days.post.exposure.start, levels = comp) + (1 + treatment | treatment/tank/PIT.tag.num)	4.83142	94.6805	Swab	0.000226748
High_7_21	G: Rothia	`G: Rothia`~treatment * factor(Days.post.exposure.start, levels = comp) + (1 + treatment | treatment/tank/PIT.tag.num)	-0.0043138	0.733148	Swab	0.997097
High_7_21	G: Salmonella	`G: Salmonella`~treatment * factor(Days.post.exposure.start, levels = comp) + (1 + treatment | treatment/tank/PIT.tag.num)	0.046042	9.07088	Swab	1
High_7_21	G: Saprospiraceae Family	`G: Saprospiraceae Family`~treatment * factor(Days.post.exposure.start, levels = comp) + (1 + treatment | treatment/tank/PIT.tag.num)	0.203377	8.47963	Swab	0.199001
High_7_21	G: Shewanella	`G: Shewanella`~treatment * factor(Days.post.exposure.start, levels = comp) + (1 + treatment | treatment/tank/PIT.tag.num)	-0.0126128	1.96223	Swab	0.992551
High_7_21	G: Shinella	`G: Shinella`~treatment * factor(Days.post.exposure.start, levels = comp) + (1 + treatment | treatment/tank/PIT.tag.num)	-0.0329829	5.4889	Swab	0.997405
High_7_21	G: Simonsiella	`G: Simonsiella`~treatment * factor(Days.post.exposure.start, levels = comp) + (1 + treatment | treatment/tank/PIT.tag.num)	-0.00826953	10.5895	Swab	1
High_7_21	G: Sphaerotilus	`G: Sphaerotilus`~treatment * factor(Days.post.exposure.start, levels = comp) + (1 + treatment | treatment/tank/PIT.tag.num)	3.47066	206.614	Swab	0.541093
High_7_21	G: Sphingobium	`G: Sphingobium`~treatment * factor(Days.post.exposure.start, levels = comp) + (1 + treatment | treatment/tank/PIT.tag.num)	2.05216	30.5997	Swab	5.98651e-07
High_7_21	G: Sphingomonas	`G: Sphingomonas`~treatment * factor(Days.post.exposure.start, levels = comp) + (1 + treatment | treatment/tank/PIT.tag.num)	-0.00832164	13.9811	Swab	1
High_7_21	G: Sphingopyxis	`G: Sphingopyxis`~treatment * factor(Days.post.exposure.start, levels = comp) + (1 + treatment | treatment/tank/PIT.tag.num)	0.366427	8.79143	Swab	0.00527253
High_7_21	G: Staphylococcus	`G: Staphylococcus`~treatment * factor(Days.post.exposure.start, levels = comp) + (1 + treatment | treatment/tank/PIT.tag.num)	0.00963742	3.90865	Swab	1
High_7_21	G: Stenotrophobacter	`G: Stenotrophobacter`~treatment * factor(Days.post.exposure.start, levels = comp) + (1 + treatment | treatment/tank/PIT.tag.num)	0.000376196	3.01667	Swab	1
High_7_21	G: Stenotrophomonas	`G: Stenotrophomonas`~treatment * factor(Days.post.exposure.start, levels = comp) + (1 + treatment | treatment/tank/PIT.tag.num)	-0.00351037	1.66855	Swab	1
High_7_21	G: Streptococcus	`G: Streptococcus`~treatment * factor(Days.post.exposure.start, levels = comp) + (1 + treatment | treatment/tank/PIT.tag.num)	-0.00689554	2.03272	Swab	1
High_7_21	G: Terrimonas	`G: Terrimonas`~treatment * factor(Days.post.exposure.start, levels = comp) + (1 + treatment | treatment/tank/PIT.tag.num)	0.00119365	0.763884	Swab	1
High_7_21	G: Tolumonas	`G: Tolumonas`~treatment * factor(Days.post.exposure.start, levels = comp) + (1 + treatment | treatment/tank/PIT.tag.num)	0.00291125	0.773003	Swab	0.995273
High_7_21	G: Undibacterium	`G: Undibacterium`~treatment * factor(Days.post.exposure.start, levels = comp) + (1 + treatment | treatment/tank/PIT.tag.num)	0.0688764	27.1774	Swab	1
High_7_21	G: Variovorax	`G: Variovorax`~treatment * factor(Days.post.exposure.start, levels = comp) + (1 + treatment | treatment/tank/PIT.tag.num)	0.0204797	1.16468	Swab	0.574355
High_7_21	G: Veillonella	`G: Veillonella`~treatment * factor(Days.post.exposure.start, levels = comp) + (1 + treatment | treatment/tank/PIT.tag.num)	-0.00156525	0.849117	Swab	1
High_7_21	G: Vibrionaceae Family	`G: Vibrionaceae Family`~treatment * factor(Days.post.exposure.start, levels = comp) + (1 + treatment | treatment/tank/PIT.tag.num)	0.00128806	6.93373	Swab	1
High_7_21	G: ZOR0006	`G: ZOR0006`~treatment * factor(Days.post.exposure.start, levels = comp) + (1 + treatment | treatment/tank/PIT.tag.num)	-0.513902	48.4002	Swab	0.982298
High_7_21	G: Zoogloea	`G: Zoogloea`~treatment * factor(Days.post.exposure.start, levels = comp) + (1 + treatment | treatment/tank/PIT.tag.num)	-0.000487622	6.89723	Swab	1
High_7_21	G: [Agitococcus] lubricus group	`G: [Agitococcus] lubricus group`~treatment * factor(Days.post.exposure.start, levels = comp) + (1 + treatment | treatment/tank/PIT.tag.num)	0.0953966	1.99051	Swab	0.00118361
High_7_21	G: env.OPS 17 Family	`G: env.OPS 17 Family`~treatment * factor(Days.post.exposure.start, levels = comp) + (1 + treatment | treatment/tank/PIT.tag.num)	0.442759	33.0401	Swab	0.785043
High_7_21	G: oc32	`G: oc32`~treatment * factor(Days.post.exposure.start, levels = comp) + (1 + treatment | treatment/tank/PIT.tag.num)	-0.0027708	0.771041	Swab	1
High_7_21	O: Absconditabacteriales (SR1)	`O: Absconditabacteriales (SR1)`~treatment * factor(Days.post.exposure.start, levels = comp) + (1 + treatment | treatment/tank/PIT.tag.num)	-0.0582147	1.51159	Swab	0.0130814
High_7_21	O: Babeliales	`O: Babeliales`~treatment * factor(Days.post.exposure.start, levels = comp) + (1 + treatment | treatment/tank/PIT.tag.num)	0.00210101	0.636085	Swab	1
High_7_21	O: Bacillales	`O: Bacillales`~treatment * factor(Days.post.exposure.start, levels = comp) + (1 + treatment | treatment/tank/PIT.tag.num)	0.0496248	13.3165	Swab	1
High_7_21	O: Bacilli Class	`O: Bacilli Class`~treatment * factor(Days.post.exposure.start, levels = comp) + (1 + treatment | treatment/tank/PIT.tag.num)	-0.016282	1.30916	Swab	0.824715
High_7_21	O: Bacteria Kingdom	`O: Bacteria Kingdom`~treatment * factor(Days.post.exposure.start, levels = comp) + (1 + treatment | treatment/tank/PIT.tag.num)	0.0618434	1.98599	Swab	0.0601316
High_7_21	O: Bacteriovoracales	`O: Bacteriovoracales`~treatment * factor(Days.post.exposure.start, levels = comp) + (1 + treatment | treatment/tank/PIT.tag.num)	0.0145703	4.6974	Swab	1
High_7_21	O: Bdellovibrionales	`O: Bdellovibrionales`~treatment * factor(Days.post.exposure.start, levels = comp) + (1 + treatment | treatment/tank/PIT.tag.num)	0.0105199	1.14746	Swab	0.917116
High_7_21	O: Blastocatellales	`O: Blastocatellales`~treatment * factor(Days.post.exposure.start, levels = comp) + (1 + treatment | treatment/tank/PIT.tag.num)	0.00464162	3.27504	Swab	1
High_7_21	O: Brevinematales	`O: Brevinematales`~treatment * factor(Days.post.exposure.start, levels = comp) + (1 + treatment | treatment/tank/PIT.tag.num)	0.0193279	0.710863	Swab	0.112867
High_7_21	O: Burkholderiales	`O: Burkholderiales`~treatment * factor(Days.post.exposure.start, levels = comp) + (1 + treatment | treatment/tank/PIT.tag.num)	8.54826	288.823	Swab	0.0688246
High_7_21	O: Caulobacterales	`O: Caulobacterales`~treatment * factor(Days.post.exposure.start, levels = comp) + (1 + treatment | treatment/tank/PIT.tag.num)	0.0311314	2.56103	Swab	0.839109
High_7_21	O: Chitinophagales	`O: Chitinophagales`~treatment * factor(Days.post.exposure.start, levels = comp) + (1 + treatment | treatment/tank/PIT.tag.num)	0.297897	12.0399	Swab	0.17513
High_7_21	O: Chlamydiales	`O: Chlamydiales`~treatment * factor(Days.post.exposure.start, levels = comp) + (1 + treatment | treatment/tank/PIT.tag.num)	0.0376056	8.48477	Swab	1
High_7_21	O: Corynebacteriales	`O: Corynebacteriales`~treatment * factor(Days.post.exposure.start, levels = comp) + (1 + treatment | treatment/tank/PIT.tag.num)	0.00358924	1.13758	Swab	1
High_7_21	O: Cytophagales	`O: Cytophagales`~treatment * factor(Days.post.exposure.start, levels = comp) + (1 + treatment | treatment/tank/PIT.tag.num)	0.644468	233.52	Swab	1
High_7_21	O: Deinococcales	`O: Deinococcales`~treatment * factor(Days.post.exposure.start, levels = comp) + (1 + treatment | treatment/tank/PIT.tag.num)	0.000463231	1.06843	Swab	1
High_7_21	O: Enterobacterales	`O: Enterobacterales`~treatment * factor(Days.post.exposure.start, levels = comp) + (1 + treatment | treatment/tank/PIT.tag.num)	1.54679	358.463	Swab	1
High_7_21	O: Erysipelotrichales	`O: Erysipelotrichales`~treatment * factor(Days.post.exposure.start, levels = comp) + (1 + treatment | treatment/tank/PIT.tag.num)	-0.513902	48.4002	Swab	0.982298
High_7_21	O: Fimbriimonadales	`O: Fimbriimonadales`~treatment * factor(Days.post.exposure.start, levels = comp) + (1 + treatment | treatment/tank/PIT.tag.num)	0.00340812	0.791797	Swab	1
High_7_21	O: Flavobacteriales	`O: Flavobacteriales`~treatment * factor(Days.post.exposure.start, levels = comp) + (1 + treatment | treatment/tank/PIT.tag.num)	-2.80628	197.374	Swab	0.721777
High_7_21	O: Fusobacteriales	`O: Fusobacteriales`~treatment * factor(Days.post.exposure.start, levels = comp) + (1 + treatment | treatment/tank/PIT.tag.num)	-10.7817	198.674	Swab	7.38054e-05
High_7_21	O: Gammaproteobacteria Class	`O: Gammaproteobacteria Class`~treatment * factor(Days.post.exposure.start, levels = comp) + (1 + treatment | treatment/tank/PIT.tag.num)	-0.00626033	0.968891	Swab	0.983661
High_7_21	O: Gammaproteobacteria Incertae Sedis	`O: Gammaproteobacteria Incertae Sedis`~treatment * factor(Days.post.exposure.start, levels = comp) + (1 + treatment | treatment/tank/PIT.tag.num)	0.0012189	1.01411	Swab	1
High_7_21	O: Gemmatales	`O: Gemmatales`~treatment * factor(Days.post.exposure.start, levels = comp) + (1 + treatment | treatment/tank/PIT.tag.num)	-0.00215605	1.30046	Swab	1
High_7_21	O: Gracilibacteria Class	`O: Gracilibacteria Class`~treatment * factor(Days.post.exposure.start, levels = comp) + (1 + treatment | treatment/tank/PIT.tag.num)	-0.315575	11.6497	Swab	0.115916
High_7_21	O: Isosphaerales	`O: Isosphaerales`~treatment * factor(Days.post.exposure.start, levels = comp) + (1 + treatment | treatment/tank/PIT.tag.num)	-0.000413811	0.690551	Swab	1
High_7_21	O: Lactobacillales	`O: Lactobacillales`~treatment * factor(Days.post.exposure.start, levels = comp) + (1 + treatment | treatment/tank/PIT.tag.num)	0.0394891	19.5298	Swab	1
High_7_21	O: Legionellales	`O: Legionellales`~treatment * factor(Days.post.exposure.start, levels = comp) + (1 + treatment | treatment/tank/PIT.tag.num)	-0.159453	4.59609	Swab	0.028218
High_7_21	O: Micavibrionales	`O: Micavibrionales`~treatment * factor(Days.post.exposure.start, levels = comp) + (1 + treatment | treatment/tank/PIT.tag.num)	0.000201705	0.97824	Swab	1
High_7_21	O: Micrococcales	`O: Micrococcales`~treatment * factor(Days.post.exposure.start, levels = comp) + (1 + treatment | treatment/tank/PIT.tag.num)	0.0153783	1.0333	Swab	0.580631
High_7_21	O: Myxococcales	`O: Myxococcales`~treatment * factor(Days.post.exposure.start, levels = comp) + (1 + treatment | treatment/tank/PIT.tag.num)	-0.00152038	2.17994	Swab	1
High_7_21	O: Nannocystales	`O: Nannocystales`~treatment * factor(Days.post.exposure.start, levels = comp) + (1 + treatment | treatment/tank/PIT.tag.num)	0.0194487	1.06941	Swab	0.4741
High_7_21	O: OM190 Class	`O: OM190 Class`~treatment * factor(Days.post.exposure.start, levels = comp) + (1 + treatment | treatment/tank/PIT.tag.num)	-0.00485351	1.36714	Swab	0.997881
High_7_21	O: Obscuribacterales	`O: Obscuribacterales`~treatment * factor(Days.post.exposure.start, levels = comp) + (1 + treatment | treatment/tank/PIT.tag.num)	0.000947032	0.979723	Swab	1
High_7_21	O: Polyangiales	`O: Polyangiales`~treatment * factor(Days.post.exposure.start, levels = comp) + (1 + treatment | treatment/tank/PIT.tag.num)	-0.409183	18.2852	Swab	0.252845
High_7_21	O: Pseudomonadales	`O: Pseudomonadales`~treatment * factor(Days.post.exposure.start, levels = comp) + (1 + treatment | treatment/tank/PIT.tag.num)	-0.291858	175.554	Swab	1
High_7_21	O: Rhizobiales	`O: Rhizobiales`~treatment * factor(Days.post.exposure.start, levels = comp) + (1 + treatment | treatment/tank/PIT.tag.num)	0.705623	28.9317	Swab	0.185915
High_7_21	O: Rhodobacterales	`O: Rhodobacterales`~treatment * factor(Days.post.exposure.start, levels = comp) + (1 + treatment | treatment/tank/PIT.tag.num)	0.176345	14.9431	Swab	0.890791
High_7_21	O: Rickettsiales	`O: Rickettsiales`~treatment * factor(Days.post.exposure.start, levels = comp) + (1 + treatment | treatment/tank/PIT.tag.num)	0.0629324	6.87768	Swab	0.982647
High_7_21	O: Sphingobacteriales	`O: Sphingobacteriales`~treatment * factor(Days.post.exposure.start, levels = comp) + (1 + treatment | treatment/tank/PIT.tag.num)	0.556131	35.0336	Swab	0.603272
High_7_21	O: Sphingomonadales	`O: Sphingomonadales`~treatment * factor(Days.post.exposure.start, levels = comp) + (1 + treatment | treatment/tank/PIT.tag.num)	2.40087	43.6035	Swab	6.19096e-05
High_7_21	O: Staphylococcales	`O: Staphylococcales`~treatment * factor(Days.post.exposure.start, levels = comp) + (1 + treatment | treatment/tank/PIT.tag.num)	0.00963742	3.90865	Swab	1
High_7_21	O: Veillonellales-Selenomonadales	`O: Veillonellales-Selenomonadales`~treatment * factor(Days.post.exposure.start, levels = comp) + (1 + treatment | treatment/tank/PIT.tag.num)	-0.00156525	0.849117	Swab	1
High_7_21	O: Verrucomicrobiales	`O: Verrucomicrobiales`~treatment * factor(Days.post.exposure.start, levels = comp) + (1 + treatment | treatment/tank/PIT.tag.num)	0.0314221	0.997799	Swab	0.0634372
High_7_21	O: Xanthomonadales	`O: Xanthomonadales`~treatment * factor(Days.post.exposure.start, levels = comp) + (1 + treatment | treatment/tank/PIT.tag.num)	-0.00364264	2.26225	Swab	1
High_7_21	P: Acidobacteriota	`P: Acidobacteriota`~treatment * factor(Days.post.exposure.start, levels = comp) + (1 + treatment | treatment/tank/PIT.tag.num)	0.00464162	3.27504	Swab	1
High_7_21	P: Actinobacteriota	`P: Actinobacteriota`~treatment * factor(Days.post.exposure.start, levels = comp) + (1 + treatment | treatment/tank/PIT.tag.num)	0.0144652	1.4133	Swab	0.760312
High_7_21	P: Armatimonadota	`P: Armatimonadota`~treatment * factor(Days.post.exposure.start, levels = comp) + (1 + treatment | treatment/tank/PIT.tag.num)	0.00340812	0.791797	Swab	1
High_7_21	P: Bacteria Kingdom	`P: Bacteria Kingdom`~treatment * factor(Days.post.exposure.start, levels = comp) + (1 + treatment | treatment/tank/PIT.tag.num)	0.0618434	1.98599	Swab	0.0601316
High_7_21	P: Bacteroidota	`P: Bacteroidota`~treatment * factor(Days.post.exposure.start, levels = comp) + (1 + treatment | treatment/tank/PIT.tag.num)	-1.30312	304.354	Swab	1
High_7_21	P: Bdellovibrionota	`P: Bdellovibrionota`~treatment * factor(Days.post.exposure.start, levels = comp) + (1 + treatment | treatment/tank/PIT.tag.num)	0.0176399	4.73706	Swab	1
High_7_21	P: Cyanobacteria	`P: Cyanobacteria`~treatment * factor(Days.post.exposure.start, levels = comp) + (1 + treatment | treatment/tank/PIT.tag.num)	0.000947032	0.979723	Swab	1
High_7_21	P: Deinococcota	`P: Deinococcota`~treatment * factor(Days.post.exposure.start, levels = comp) + (1 + treatment | treatment/tank/PIT.tag.num)	0.000463231	1.06843	Swab	1
High_7_21	P: Dependentiae	`P: Dependentiae`~treatment * factor(Days.post.exposure.start, levels = comp) + (1 + treatment | treatment/tank/PIT.tag.num)	0.00210101	0.636085	Swab	1
High_7_21	P: Firmicutes	`P: Firmicutes`~treatment * factor(Days.post.exposure.start, levels = comp) + (1 + treatment | treatment/tank/PIT.tag.num)	-0.433993	61.4485	Swab	1
High_7_21	P: Fusobacteriota	`P: Fusobacteriota`~treatment * factor(Days.post.exposure.start, levels = comp) + (1 + treatment | treatment/tank/PIT.tag.num)	-10.7817	198.674	Swab	7.38054e-05
High_7_21	P: Myxococcota	`P: Myxococcota`~treatment * factor(Days.post.exposure.start, levels = comp) + (1 + treatment | treatment/tank/PIT.tag.num)	-0.397691	18.697	Swab	0.298275
High_7_21	P: Patescibacteria	`P: Patescibacteria`~treatment * factor(Days.post.exposure.start, levels = comp) + (1 + treatment | treatment/tank/PIT.tag.num)	-0.37289	11.9016	Swab	0.0515969
High_7_21	P: Planctomycetota	`P: Planctomycetota`~treatment * factor(Days.post.exposure.start, levels = comp) + (1 + treatment | treatment/tank/PIT.tag.num)	-0.00627485	2.00949	Swab	0.999677
High_7_21	P: Proteobacteria	`P: Proteobacteria`~treatment * factor(Days.post.exposure.start, levels = comp) + (1 + treatment | treatment/tank/PIT.tag.num)	12.9673	280.425	Swab	0.000998187
High_7_21	P: Spirochaetota	`P: Spirochaetota`~treatment * factor(Days.post.exposure.start, levels = comp) + (1 + treatment | treatment/tank/PIT.tag.num)	0.0193279	0.710863	Swab	0.112867
High_7_21	P: Verrucomicrobiota	`P: Verrucomicrobiota`~treatment * factor(Days.post.exposure.start, levels = comp) + (1 + treatment | treatment/tank/PIT.tag.num)	0.0675002	8.50625	Swab	0.999947
High_7_28	C: Actinobacteria	`C: Actinobacteria`~treatment * factor(Days.post.exposure.start, levels = comp) + (1 + treatment | treatment/tank/PIT.tag.num)	0.0173144	1.42336	Swab	0.667476
High_7_28	C: Alphaproteobacteria	`C: Alphaproteobacteria`~treatment * factor(Days.post.exposure.start, levels = comp) + (1 + treatment | treatment/tank/PIT.tag.num)	6.03411	64.4884	Swab	1.47202e-12
High_7_28	C: Babeliae	`C: Babeliae`~treatment * factor(Days.post.exposure.start, levels = comp) + (1 + treatment | treatment/tank/PIT.tag.num)	-0.000751826	0.639805	Swab	1
High_7_28	C: Bacilli	`C: Bacilli`~treatment * factor(Days.post.exposure.start, levels = comp) + (1 + treatment | treatment/tank/PIT.tag.num)	-0.708857	61.7854	Swab	0.940864
High_7_28	C: Bacteria Kingdom	`C: Bacteria Kingdom`~treatment * factor(Days.post.exposure.start, levels = comp) + (1 + treatment | treatment/tank/PIT.tag.num)	0.0751187	1.99674	Swab	0.0140184
High_7_28	C: Bacteroidia	`C: Bacteroidia`~treatment * factor(Days.post.exposure.start, levels = comp) + (1 + treatment | treatment/tank/PIT.tag.num)	-16.0877	306.107	Swab	0.000133151
High_7_28	C: Bdellovibrionia	`C: Bdellovibrionia`~treatment * factor(Days.post.exposure.start, levels = comp) + (1 + treatment | treatment/tank/PIT.tag.num)	0.288974	4.76084	Swab	1.18729e-05
High_7_28	C: Blastocatellia	`C: Blastocatellia`~treatment * factor(Days.post.exposure.start, levels = comp) + (1 + treatment | treatment/tank/PIT.tag.num)	-2.76336e-05	3.29249	Swab	1
High_7_28	C: Brevinematia	`C: Brevinematia`~treatment * factor(Days.post.exposure.start, levels = comp) + (1 + treatment | treatment/tank/PIT.tag.num)	0.000818164	0.714455	Swab	1
High_7_28	C: Chlamydiae	`C: Chlamydiae`~treatment * factor(Days.post.exposure.start, levels = comp) + (1 + treatment | treatment/tank/PIT.tag.num)	0.0417686	8.54972	Swab	1
High_7_28	C: Deinococci	`C: Deinococci`~treatment * factor(Days.post.exposure.start, levels = comp) + (1 + treatment | treatment/tank/PIT.tag.num)	0.0028034	1.07468	Swab	1
High_7_28	C: Fimbriimonadia	`C: Fimbriimonadia`~treatment * factor(Days.post.exposure.start, levels = comp) + (1 + treatment | treatment/tank/PIT.tag.num)	0.00180453	0.79581	Swab	1
High_7_28	C: Fusobacteriia	`C: Fusobacteriia`~treatment * factor(Days.post.exposure.start, levels = comp) + (1 + treatment | treatment/tank/PIT.tag.num)	-12.9418	199.758	Swab	1.28363e-06
High_7_28	C: Gammaproteobacteria	`C: Gammaproteobacteria`~treatment * factor(Days.post.exposure.start, levels = comp) + (1 + treatment | treatment/tank/PIT.tag.num)	22.3815	295.538	Swab	9.89752e-09
High_7_28	C: Gracilibacteria	`C: Gracilibacteria`~treatment * factor(Days.post.exposure.start, levels = comp) + (1 + treatment | treatment/tank/PIT.tag.num)	0.110563	11.9671	Swab	0.959788
High_7_28	C: Myxococcia	`C: Myxococcia`~treatment * factor(Days.post.exposure.start, levels = comp) + (1 + treatment | treatment/tank/PIT.tag.num)	-0.0281465	2.1928	Swab	0.811695
High_7_28	C: Negativicutes	`C: Negativicutes`~treatment * factor(Days.post.exposure.start, levels = comp) + (1 + treatment | treatment/tank/PIT.tag.num)	-0.00828241	0.853467	Swab	0.962008
High_7_28	C: OM190	`C: OM190`~treatment * factor(Days.post.exposure.start, levels = comp) + (1 + treatment | treatment/tank/PIT.tag.num)	0.00666894	1.37517	Swab	0.99273
High_7_28	C: Planctomycetes	`C: Planctomycetes`~treatment * factor(Days.post.exposure.start, levels = comp) + (1 + treatment | treatment/tank/PIT.tag.num)	0.00271939	1.31738	Swab	0.999171
High_7_28	C: Polyangia	`C: Polyangia`~treatment * factor(Days.post.exposure.start, levels = comp) + (1 + treatment | treatment/tank/PIT.tag.num)	0.494173	18.4838	Swab	0.124758
High_7_28	C: Vampirivibrionia	`C: Vampirivibrionia`~treatment * factor(Days.post.exposure.start, levels = comp) + (1 + treatment | treatment/tank/PIT.tag.num)	0.00125964	0.985448	Swab	1
High_7_28	C: Verrucomicrobiae	`C: Verrucomicrobiae`~treatment * factor(Days.post.exposure.start, levels = comp) + (1 + treatment | treatment/tank/PIT.tag.num)	0.044311	1.00269	Swab	0.00315768
High_7_28	F: Absconditabacteriales (SR1) Order	`F: Absconditabacteriales (SR1) Order`~treatment * factor(Days.post.exposure.start, levels = comp) + (1 + treatment | treatment/tank/PIT.tag.num)	-0.0740477	1.5214	Swab	0.00112231
High_7_28	F: Aeromonadaceae	`F: Aeromonadaceae`~treatment * factor(Days.post.exposure.start, levels = comp) + (1 + treatment | treatment/tank/PIT.tag.num)	3.41565	359.893	Swab	0.999763
High_7_28	F: Alteromonadaceae	`F: Alteromonadaceae`~treatment * factor(Days.post.exposure.start, levels = comp) + (1 + treatment | treatment/tank/PIT.tag.num)	-0.0531037	15.3605	Swab	1
High_7_28	F: Anaplasmataceae	`F: Anaplasmataceae`~treatment * factor(Days.post.exposure.start, levels = comp) + (1 + treatment | treatment/tank/PIT.tag.num)	0.00519183	6.44261	Swab	1
High_7_28	F: Babeliales Order	`F: Babeliales Order`~treatment * factor(Days.post.exposure.start, levels = comp) + (1 + treatment | treatment/tank/PIT.tag.num)	-0.000751826	0.639805	Swab	1
High_7_28	F: Bacillaceae	`F: Bacillaceae`~treatment * factor(Days.post.exposure.start, levels = comp) + (1 + treatment | treatment/tank/PIT.tag.num)	-0.000674544	13.4108	Swab	1
High_7_28	F: Bacilli Class	`F: Bacilli Class`~treatment * factor(Days.post.exposure.start, levels = comp) + (1 + treatment | treatment/tank/PIT.tag.num)	-0.00282152	1.31913	Swab	1
High_7_28	F: Bacteria Kingdom	`F: Bacteria Kingdom`~treatment * factor(Days.post.exposure.start, levels = comp) + (1 + treatment | treatment/tank/PIT.tag.num)	0.0751187	1.99674	Swab	0.0140184
High_7_28	F: Bacteriovoracaceae	`F: Bacteriovoracaceae`~treatment * factor(Days.post.exposure.start, levels = comp) + (1 + treatment | treatment/tank/PIT.tag.num)	0.281526	4.72092	Swab	1.42022e-05
High_7_28	F: Bdellovibrionaceae	`F: Bdellovibrionaceae`~treatment * factor(Days.post.exposure.start, levels = comp) + (1 + treatment | treatment/tank/PIT.tag.num)	0.0251895	1.15368	Swab	0.321782
High_7_28	F: Beijerinckiaceae	`F: Beijerinckiaceae`~treatment * factor(Days.post.exposure.start, levels = comp) + (1 + treatment | treatment/tank/PIT.tag.num)	0.133968	3.68524	Swab	0.0254537
High_7_28	F: Blastocatellaceae	`F: Blastocatellaceae`~treatment * factor(Days.post.exposure.start, levels = comp) + (1 + treatment | treatment/tank/PIT.tag.num)	-2.76336e-05	3.29249	Swab	1
High_7_28	F: Brevinemataceae	`F: Brevinemataceae`~treatment * factor(Days.post.exposure.start, levels = comp) + (1 + treatment | treatment/tank/PIT.tag.num)	0.000818164	0.714455	Swab	1
High_7_28	F: Burkholderiaceae	`F: Burkholderiaceae`~treatment * factor(Days.post.exposure.start, levels = comp) + (1 + treatment | treatment/tank/PIT.tag.num)	0.906575	149.671	Swab	1
High_7_28	F: Burkholderiales Incertae Sedis	`F: Burkholderiales Incertae Sedis`~treatment * factor(Days.post.exposure.start, levels = comp) + (1 + treatment | treatment/tank/PIT.tag.num)	0.146097	10.1323	Swab	0.710534
High_7_28	F: Burkholderiales Order	`F: Burkholderiales Order`~treatment * factor(Days.post.exposure.start, levels = comp) + (1 + treatment | treatment/tank/PIT.tag.num)	-0.0104893	3.83322	Swab	0.999844
High_7_28	F: Caulobacteraceae	`F: Caulobacteraceae`~treatment * factor(Days.post.exposure.start, levels = comp) + (1 + treatment | treatment/tank/PIT.tag.num)	0.0356509	2.57604	Swab	0.750354
High_7_28	F: Cellvibrionaceae	`F: Cellvibrionaceae`~treatment * factor(Days.post.exposure.start, levels = comp) + (1 + treatment | treatment/tank/PIT.tag.num)	1.02385	58.1903	Swab	0.493267
High_7_28	F: Chitinibacteraceae	`F: Chitinibacteraceae`~treatment * factor(Days.post.exposure.start, levels = comp) + (1 + treatment | treatment/tank/PIT.tag.num)	-0.0407631	1.2245	Swab	0.0509964
High_7_28	F: Chitinophagaceae	`F: Chitinophagaceae`~treatment * factor(Days.post.exposure.start, levels = comp) + (1 + treatment | treatment/tank/PIT.tag.num)	-0.0637203	6.21442	Swab	0.936416
High_7_28	F: Chlamydiales Incertae Sedis	`F: Chlamydiales Incertae Sedis`~treatment * factor(Days.post.exposure.start, levels = comp) + (1 + treatment | treatment/tank/PIT.tag.num)	0.0417686	8.54972	Swab	1
High_7_28	F: Chromobacteriaceae	`F: Chromobacteriaceae`~treatment * factor(Days.post.exposure.start, levels = comp) + (1 + treatment | treatment/tank/PIT.tag.num)	1.14266e-05	1.29627	Swab	1
High_7_28	F: Comamonadaceae	`F: Comamonadaceae`~treatment * factor(Days.post.exposure.start, levels = comp) + (1 + treatment | treatment/tank/PIT.tag.num)	16.5621	238.395	Swab	1.85463e-07
High_7_28	F: Crocinitomicaceae	`F: Crocinitomicaceae`~treatment * factor(Days.post.exposure.start, levels = comp) + (1 + treatment | treatment/tank/PIT.tag.num)	0.511108	7.78108	Swab	2.73409e-06
High_7_28	F: Deinococcaceae	`F: Deinococcaceae`~treatment * factor(Days.post.exposure.start, levels = comp) + (1 + treatment | treatment/tank/PIT.tag.num)	0.0028034	1.07468	Swab	1
High_7_28	F: Devosiaceae	`F: Devosiaceae`~treatment * factor(Days.post.exposure.start, levels = comp) + (1 + treatment | treatment/tank/PIT.tag.num)	0.0958433	5.10865	Swab	0.44046
High_7_28	F: Enterobacterales Order	`F: Enterobacterales Order`~treatment * factor(Days.post.exposure.start, levels = comp) + (1 + treatment | treatment/tank/PIT.tag.num)	-0.0415281	2.7156	Swab	0.653304
High_7_28	F: Enterobacteriaceae	`F: Enterobacteriaceae`~treatment * factor(Days.post.exposure.start, levels = comp) + (1 + treatment | treatment/tank/PIT.tag.num)	0.000634488	14.2282	Swab	1
High_7_28	F: Enterococcaceae	`F: Enterococcaceae`~treatment * factor(Days.post.exposure.start, levels = comp) + (1 + treatment | treatment/tank/PIT.tag.num)	0.00228064	2.96568	Swab	1
High_7_28	F: Erysipelotrichaceae	`F: Erysipelotrichaceae`~treatment * factor(Days.post.exposure.start, levels = comp) + (1 + treatment | treatment/tank/PIT.tag.num)	-0.683238	48.6943	Swab	0.733976
High_7_28	F: Fimbriimonadaceae	`F: Fimbriimonadaceae`~treatment * factor(Days.post.exposure.start, levels = comp) + (1 + treatment | treatment/tank/PIT.tag.num)	0.00180453	0.79581	Swab	1
High_7_28	F: Flavobacteriaceae	`F: Flavobacteriaceae`~treatment * factor(Days.post.exposure.start, levels = comp) + (1 + treatment | treatment/tank/PIT.tag.num)	-4.98459	193.595	Swab	0.14337
High_7_28	F: Fusobacteriaceae	`F: Fusobacteriaceae`~treatment * factor(Days.post.exposure.start, levels = comp) + (1 + treatment | treatment/tank/PIT.tag.num)	-12.9418	199.758	Swab	1.28363e-06
High_7_28	F: Gammaproteobacteria Class	`F: Gammaproteobacteria Class`~treatment * factor(Days.post.exposure.start, levels = comp) + (1 + treatment | treatment/tank/PIT.tag.num)	-0.00749939	0.974218	Swab	0.941158
High_7_28	F: Gemmataceae	`F: Gemmataceae`~treatment * factor(Days.post.exposure.start, levels = comp) + (1 + treatment | treatment/tank/PIT.tag.num)	0.00273333	1.30799	Swab	0.999171
High_7_28	F: Gracilibacteria Class	`F: Gracilibacteria Class`~treatment * factor(Days.post.exposure.start, levels = comp) + (1 + treatment | treatment/tank/PIT.tag.num)	0.184278	11.7105	Swab	0.618942
High_7_28	F: Hyphomicrobiaceae	`F: Hyphomicrobiaceae`~treatment * factor(Days.post.exposure.start, levels = comp) + (1 + treatment | treatment/tank/PIT.tag.num)	0.0197857	5.33146	Swab	1
High_7_28	F: Isosphaeraceae	`F: Isosphaeraceae`~treatment * factor(Days.post.exposure.start, levels = comp) + (1 + treatment | treatment/tank/PIT.tag.num)	-0.000513011	0.694055	Swab	1
High_7_28	F: Lactobacillaceae	`F: Lactobacillaceae`~treatment * factor(Days.post.exposure.start, levels = comp) + (1 + treatment | treatment/tank/PIT.tag.num)	-0.0255986	15.1835	Swab	1
High_7_28	F: Legionellaceae	`F: Legionellaceae`~treatment * factor(Days.post.exposure.start, levels = comp) + (1 + treatment | treatment/tank/PIT.tag.num)	0.127794	4.62437	Swab	0.114035
High_7_28	F: Listeriaceae	`F: Listeriaceae`~treatment * factor(Days.post.exposure.start, levels = comp) + (1 + treatment | treatment/tank/PIT.tag.num)	0.00122992	2.17373	Swab	1
High_7_28	F: Methylophilaceae	`F: Methylophilaceae`~treatment * factor(Days.post.exposure.start, levels = comp) + (1 + treatment | treatment/tank/PIT.tag.num)	0.000172689	1.86981	Swab	1
High_7_28	F: Micavibrionales Order	`F: Micavibrionales Order`~treatment * factor(Days.post.exposure.start, levels = comp) + (1 + treatment | treatment/tank/PIT.tag.num)	-0.00176258	0.983963	Swab	1
High_7_28	F: Microbacteriaceae	`F: Microbacteriaceae`~treatment * factor(Days.post.exposure.start, levels = comp) + (1 + treatment | treatment/tank/PIT.tag.num)	0.0366245	1.03844	Swab	0.0282006
High_7_28	F: Micrococcaceae	`F: Micrococcaceae`~treatment * factor(Days.post.exposure.start, levels = comp) + (1 + treatment | treatment/tank/PIT.tag.num)	0.000327727	0.77679	Swab	1
High_7_28	F: Microscillaceae	`F: Microscillaceae`~treatment * factor(Days.post.exposure.start, levels = comp) + (1 + treatment | treatment/tank/PIT.tag.num)	-0.010549	1.87466	Swab	0.999694
High_7_28	F: Moraxellaceae	`F: Moraxellaceae`~treatment * factor(Days.post.exposure.start, levels = comp) + (1 + treatment | treatment/tank/PIT.tag.num)	-1.01773	109.433	Swab	0.999356
High_7_28	F: Myxococcaceae	`F: Myxococcaceae`~treatment * factor(Days.post.exposure.start, levels = comp) + (1 + treatment | treatment/tank/PIT.tag.num)	-0.0281465	2.1928	Swab	0.811695
High_7_28	F: NS11-12 marine group	`F: NS11-12 marine group`~treatment * factor(Days.post.exposure.start, levels = comp) + (1 + treatment | treatment/tank/PIT.tag.num)	0.166147	2.91109	Swab	5.5351e-05
High_7_28	F: Nannocystaceae	`F: Nannocystaceae`~treatment * factor(Days.post.exposure.start, levels = comp) + (1 + treatment | treatment/tank/PIT.tag.num)	0.0298497	1.07687	Swab	0.129531
High_7_28	F: Neisseriaceae	`F: Neisseriaceae`~treatment * factor(Days.post.exposure.start, levels = comp) + (1 + treatment | treatment/tank/PIT.tag.num)	-0.0173779	10.7953	Swab	1
High_7_28	F: Nitrosomonadaceae	`F: Nitrosomonadaceae`~treatment * factor(Days.post.exposure.start, levels = comp) + (1 + treatment | treatment/tank/PIT.tag.num)	0.012631	1.55635	Swab	0.971407
High_7_28	F: Nocardiaceae	`F: Nocardiaceae`~treatment * factor(Days.post.exposure.start, levels = comp) + (1 + treatment | treatment/tank/PIT.tag.num)	0.00154355	1.1458	Swab	1
High_7_28	F: OM190 Class	`F: OM190 Class`~treatment * factor(Days.post.exposure.start, levels = comp) + (1 + treatment | treatment/tank/PIT.tag.num)	0.00666894	1.37517	Swab	0.99273
High_7_28	F: Obscuribacteraceae	`F: Obscuribacteraceae`~treatment * factor(Days.post.exposure.start, levels = comp) + (1 + treatment | treatment/tank/PIT.tag.num)	0.00125964	0.985448	Swab	1
High_7_28	F: Oxalobacteraceae	`F: Oxalobacteraceae`~treatment * factor(Days.post.exposure.start, levels = comp) + (1 + treatment | treatment/tank/PIT.tag.num)	0.323693	49.0298	Swab	1
High_7_28	F: Pasteurellaceae	`F: Pasteurellaceae`~treatment * factor(Days.post.exposure.start, levels = comp) + (1 + treatment | treatment/tank/PIT.tag.num)	-0.0029521	0.848871	Swab	1
High_7_28	F: Polyangiaceae	`F: Polyangiaceae`~treatment * factor(Days.post.exposure.start, levels = comp) + (1 + treatment | treatment/tank/PIT.tag.num)	0.473702	18.419	Swab	0.148077
High_7_28	F: Pseudomonadaceae	`F: Pseudomonadaceae`~treatment * factor(Days.post.exposure.start, levels = comp) + (1 + treatment | treatment/tank/PIT.tag.num)	1.04665	121.626	Swab	1
High_7_28	F: Rhizobiaceae	`F: Rhizobiaceae`~treatment * factor(Days.post.exposure.start, levels = comp) + (1 + treatment | treatment/tank/PIT.tag.num)	2.07085	25.4667	Swab	1.03792e-09
High_7_28	F: Rhodanobacteraceae	`F: Rhodanobacteraceae`~treatment * factor(Days.post.exposure.start, levels = comp) + (1 + treatment | treatment/tank/PIT.tag.num)	0.00227759	0.782311	Swab	1
High_7_28	F: Rhodobacteraceae	`F: Rhodobacteraceae`~treatment * factor(Days.post.exposure.start, levels = comp) + (1 + treatment | treatment/tank/PIT.tag.num)	0.243368	15.0343	Swab	0.592038
High_7_28	F: Rhodocyclaceae	`F: Rhodocyclaceae`~treatment * factor(Days.post.exposure.start, levels = comp) + (1 + treatment | treatment/tank/PIT.tag.num)	0.10477	8.21849	Swab	0.836579
High_7_28	F: Rickettsiaceae	`F: Rickettsiaceae`~treatment * factor(Days.post.exposure.start, levels = comp) + (1 + treatment | treatment/tank/PIT.tag.num)	0.0045209	1.89108	Swab	1
High_7_28	F: Saprospiraceae	`F: Saprospiraceae`~treatment * factor(Days.post.exposure.start, levels = comp) + (1 + treatment | treatment/tank/PIT.tag.num)	-0.151435	8.52845	Swab	0.486011
High_7_28	F: Shewanellaceae	`F: Shewanellaceae`~treatment * factor(Days.post.exposure.start, levels = comp) + (1 + treatment | treatment/tank/PIT.tag.num)	-0.00889056	1.97422	Swab	0.999519
High_7_28	F: Sphingobacteriaceae	`F: Sphingobacteriaceae`~treatment * factor(Days.post.exposure.start, levels = comp) + (1 + treatment | treatment/tank/PIT.tag.num)	-0.0918179	4.11932	Swab	0.267729
High_7_28	F: Sphingomonadaceae	`F: Sphingomonadaceae`~treatment * factor(Days.post.exposure.start, levels = comp) + (1 + treatment | treatment/tank/PIT.tag.num)	3.40924	43.9016	Swab	4.73948e-09
High_7_28	F: Spirosomaceae	`F: Spirosomaceae`~treatment * factor(Days.post.exposure.start, levels = comp) + (1 + treatment | treatment/tank/PIT.tag.num)	-11.2251	234.911	Swab	0.000631382
High_7_28	F: Staphylococcaceae	`F: Staphylococcaceae`~treatment * factor(Days.post.exposure.start, levels = comp) + (1 + treatment | treatment/tank/PIT.tag.num)	0.0161617	3.93648	Swab	1
High_7_28	F: Streptococcaceae	`F: Streptococcaceae`~treatment * factor(Days.post.exposure.start, levels = comp) + (1 + treatment | treatment/tank/PIT.tag.num)	-0.0142387	2.06578	Swab	0.944134
High_7_28	F: Unknown Family	`F: Unknown Family`~treatment * factor(Days.post.exposure.start, levels = comp) + (1 + treatment | treatment/tank/PIT.tag.num)	0.00150708	1.02004	Swab	1
High_7_28	F: Veillonellaceae	`F: Veillonellaceae`~treatment * factor(Days.post.exposure.start, levels = comp) + (1 + treatment | treatment/tank/PIT.tag.num)	-0.00828241	0.853467	Swab	0.962008
High_7_28	F: Verrucomicrobiaceae	`F: Verrucomicrobiaceae`~treatment * factor(Days.post.exposure.start, levels = comp) + (1 + treatment | treatment/tank/PIT.tag.num)	0.044311	1.00269	Swab	0.00315768
High_7_28	F: Vibrionaceae	`F: Vibrionaceae`~treatment * factor(Days.post.exposure.start, levels = comp) + (1 + treatment | treatment/tank/PIT.tag.num)	-0.09966	6.97828	Swab	0.718489
High_7_28	F: Weeksellaceae	`F: Weeksellaceae`~treatment * factor(Days.post.exposure.start, levels = comp) + (1 + treatment | treatment/tank/PIT.tag.num)	-0.743247	19.0748	Swab	0.00804605
High_7_28	F: Xanthobacteraceae	`F: Xanthobacteraceae`~treatment * factor(Days.post.exposure.start, levels = comp) + (1 + treatment | treatment/tank/PIT.tag.num)	0.00511508	1.54455	Swab	0.999766
High_7_28	F: Xanthomonadaceae	`F: Xanthomonadaceae`~treatment * factor(Days.post.exposure.start, levels = comp) + (1 + treatment | treatment/tank/PIT.tag.num)	-0.0159195	2.27436	Swab	0.96742
High_7_28	F: env.OPS 17	`F: env.OPS 17`~treatment * factor(Days.post.exposure.start, levels = comp) + (1 + treatment | treatment/tank/PIT.tag.num)	0.474152	33.2312	Swab	0.718235
High_7_28	G: Absconditabacteriales (SR1) Order	`G: Absconditabacteriales (SR1) Order`~treatment * factor(Days.post.exposure.start, levels = comp) + (1 + treatment | treatment/tank/PIT.tag.num)	-0.0740477	1.5214	Swab	0.00112231
High_7_28	G: Acidovorax	`G: Acidovorax`~treatment * factor(Days.post.exposure.start, levels = comp) + (1 + treatment | treatment/tank/PIT.tag.num)	0.0110373	2.00796	Swab	0.997847
High_7_28	G: Acinetobacter	`G: Acinetobacter`~treatment * factor(Days.post.exposure.start, levels = comp) + (1 + treatment | treatment/tank/PIT.tag.num)	-1.24177	109.444	Swab	0.941932
High_7_28	G: Aeromonas	`G: Aeromonas`~treatment * factor(Days.post.exposure.start, levels = comp) + (1 + treatment | treatment/tank/PIT.tag.num)	3.41863	359.849	Swab	0.999756
High_7_28	G: Alkanindiges	`G: Alkanindiges`~treatment * factor(Days.post.exposure.start, levels = comp) + (1 + treatment | treatment/tank/PIT.tag.num)	2.27689e-05	0.744078	Swab	1
High_7_28	G: Allorhizobium-Neorhizobium-Pararhizobium-Rhizobium	`G: Allorhizobium-Neorhizobium-Pararhizobium-Rhizobium`~treatment * factor(Days.post.exposure.start, levels = comp) + (1 + treatment | treatment/tank/PIT.tag.num)	0.0810034	2.37996	Swab	0.0399442
High_7_28	G: Aquabacterium	`G: Aquabacterium`~treatment * factor(Days.post.exposure.start, levels = comp) + (1 + treatment | treatment/tank/PIT.tag.num)	0.00449981	2.39615	Swab	1
High_7_28	G: Arcicella	`G: Arcicella`~treatment * factor(Days.post.exposure.start, levels = comp) + (1 + treatment | treatment/tank/PIT.tag.num)	-6.31138	218.115	Swab	0.0786417
High_7_28	G: Arenimonas	`G: Arenimonas`~treatment * factor(Days.post.exposure.start, levels = comp) + (1 + treatment | treatment/tank/PIT.tag.num)	0.00250618	1.3547	Swab	0.994868
High_7_28	G: Babeliales Order	`G: Babeliales Order`~treatment * factor(Days.post.exposure.start, levels = comp) + (1 + treatment | treatment/tank/PIT.tag.num)	-0.000751826	0.639805	Swab	1
High_7_28	G: Bacilli Class	`G: Bacilli Class`~treatment * factor(Days.post.exposure.start, levels = comp) + (1 + treatment | treatment/tank/PIT.tag.num)	-0.00282152	1.31913	Swab	1
High_7_28	G: Bacillus	`G: Bacillus`~treatment * factor(Days.post.exposure.start, levels = comp) + (1 + treatment | treatment/tank/PIT.tag.num)	-0.000674544	13.4108	Swab	1
High_7_28	G: Bacteria Kingdom	`G: Bacteria Kingdom`~treatment * factor(Days.post.exposure.start, levels = comp) + (1 + treatment | treatment/tank/PIT.tag.num)	0.0751187	1.99674	Swab	0.0140184
High_7_28	G: Bacteriovorax	`G: Bacteriovorax`~treatment * factor(Days.post.exposure.start, levels = comp) + (1 + treatment | treatment/tank/PIT.tag.num)	0.281526	4.72092	Swab	1.42022e-05
High_7_28	G: Bdellovibrio	`G: Bdellovibrio`~treatment * factor(Days.post.exposure.start, levels = comp) + (1 + treatment | treatment/tank/PIT.tag.num)	0.0251895	1.15368	Swab	0.321782
High_7_28	G: Blastocatellaceae Family	`G: Blastocatellaceae Family`~treatment * factor(Days.post.exposure.start, levels = comp) + (1 + treatment | treatment/tank/PIT.tag.num)	-0.000352201	1.00383	Swab	1
High_7_28	G: Bosea	`G: Bosea`~treatment * factor(Days.post.exposure.start, levels = comp) + (1 + treatment | treatment/tank/PIT.tag.num)	0.141099	3.50836	Swab	0.0110239
High_7_28	G: Bradyrhizobium	`G: Bradyrhizobium`~treatment * factor(Days.post.exposure.start, levels = comp) + (1 + treatment | treatment/tank/PIT.tag.num)	0.00511508	1.54455	Swab	0.999766
High_7_28	G: Brevifollis	`G: Brevifollis`~treatment * factor(Days.post.exposure.start, levels = comp) + (1 + treatment | treatment/tank/PIT.tag.num)	0.044311	1.00269	Swab	0.00315768
High_7_28	G: Brevinema	`G: Brevinema`~treatment * factor(Days.post.exposure.start, levels = comp) + (1 + treatment | treatment/tank/PIT.tag.num)	0.000818164	0.714455	Swab	1
High_7_28	G: Brevundimonas	`G: Brevundimonas`~treatment * factor(Days.post.exposure.start, levels = comp) + (1 + treatment | treatment/tank/PIT.tag.num)	0.023972	1.56484	Swab	0.628829
High_7_28	G: Burkholderiales Order	`G: Burkholderiales Order`~treatment * factor(Days.post.exposure.start, levels = comp) + (1 + treatment | treatment/tank/PIT.tag.num)	-0.0104893	3.83322	Swab	0.999844
High_7_28	G: Buttiauxella	`G: Buttiauxella`~treatment * factor(Days.post.exposure.start, levels = comp) + (1 + treatment | treatment/tank/PIT.tag.num)	-0.0386012	4.28146	Swab	0.926197
High_7_28	G: Candidatus Branchiomonas	`G: Candidatus Branchiomonas`~treatment * factor(Days.post.exposure.start, levels = comp) + (1 + treatment | treatment/tank/PIT.tag.num)	0.146097	10.1323	Swab	0.710534
High_7_28	G: Candidatus Nostocoida	`G: Candidatus Nostocoida`~treatment * factor(Days.post.exposure.start, levels = comp) + (1 + treatment | treatment/tank/PIT.tag.num)	-0.000513011	0.694055	Swab	1
High_7_28	G: Candidatus Ovatusbacter	`G: Candidatus Ovatusbacter`~treatment * factor(Days.post.exposure.start, levels = comp) + (1 + treatment | treatment/tank/PIT.tag.num)	0.00150708	1.02004	Swab	1
High_7_28	G: Candidatus Piscichlamydia	`G: Candidatus Piscichlamydia`~treatment * factor(Days.post.exposure.start, levels = comp) + (1 + treatment | treatment/tank/PIT.tag.num)	0.0417686	8.54972	Swab	1
High_7_28	G: Cellvibrio	`G: Cellvibrio`~treatment * factor(Days.post.exposure.start, levels = comp) + (1 + treatment | treatment/tank/PIT.tag.num)	1.02385	58.1903	Swab	0.493267
High_7_28	G: Cetobacterium	`G: Cetobacterium`~treatment * factor(Days.post.exposure.start, levels = comp) + (1 + treatment | treatment/tank/PIT.tag.num)	-12.9418	199.758	Swab	1.28363e-06
High_7_28	G: Chitinophagaceae Family	`G: Chitinophagaceae Family`~treatment * factor(Days.post.exposure.start, levels = comp) + (1 + treatment | treatment/tank/PIT.tag.num)	0.0148477	1.63544	Swab	0.849009
High_7_28	G: Chryseobacterium	`G: Chryseobacterium`~treatment * factor(Days.post.exposure.start, levels = comp) + (1 + treatment | treatment/tank/PIT.tag.num)	-0.74322	19.0739	Swab	0.00804623
High_7_28	G: Cloacibacterium	`G: Cloacibacterium`~treatment * factor(Days.post.exposure.start, levels = comp) + (1 + treatment | treatment/tank/PIT.tag.num)	-0.00132675	0.857357	Swab	1
High_7_28	G: Comamonadaceae Family	`G: Comamonadaceae Family`~treatment * factor(Days.post.exposure.start, levels = comp) + (1 + treatment | treatment/tank/PIT.tag.num)	0.900303	18.9743	Swab	0.000854002
High_7_28	G: Crenobacter	`G: Crenobacter`~treatment * factor(Days.post.exposure.start, levels = comp) + (1 + treatment | treatment/tank/PIT.tag.num)	1.14266e-05	1.29627	Swab	1
High_7_28	G: Cupriavidus	`G: Cupriavidus`~treatment * factor(Days.post.exposure.start, levels = comp) + (1 + treatment | treatment/tank/PIT.tag.num)	0.00593399	2.43671	Swab	1
High_7_28	G: DSSD61	`G: DSSD61`~treatment * factor(Days.post.exposure.start, levels = comp) + (1 + treatment | treatment/tank/PIT.tag.num)	0.00239691	0.764291	Swab	1
High_7_28	G: Dechloromonas	`G: Dechloromonas`~treatment * factor(Days.post.exposure.start, levels = comp) + (1 + treatment | treatment/tank/PIT.tag.num)	0.097077	3.28495	Swab	0.0786373
High_7_28	G: Deinococcus	`G: Deinococcus`~treatment * factor(Days.post.exposure.start, levels = comp) + (1 + treatment | treatment/tank/PIT.tag.num)	0.0028034	1.07468	Swab	1
High_7_28	G: Devosia	`G: Devosia`~treatment * factor(Days.post.exposure.start, levels = comp) + (1 + treatment | treatment/tank/PIT.tag.num)	0.0958433	5.10865	Swab	0.44046
High_7_28	G: Duganella	`G: Duganella`~treatment * factor(Days.post.exposure.start, levels = comp) + (1 + treatment | treatment/tank/PIT.tag.num)	0.0669243	12.0144	Swab	1
High_7_28	G: Dyadobacter	`G: Dyadobacter`~treatment * factor(Days.post.exposure.start, levels = comp) + (1 + treatment | treatment/tank/PIT.tag.num)	0.017956	4.65637	Swab	0.994855
High_7_28	G: Ellin6067	`G: Ellin6067`~treatment * factor(Days.post.exposure.start, levels = comp) + (1 + treatment | treatment/tank/PIT.tag.num)	0.0117167	1.45876	Swab	0.968192
High_7_28	G: Emticicia	`G: Emticicia`~treatment * factor(Days.post.exposure.start, levels = comp) + (1 + treatment | treatment/tank/PIT.tag.num)	-1.30087	25.0907	Swab	0.000204608
High_7_28	G: Ensifer	`G: Ensifer`~treatment * factor(Days.post.exposure.start, levels = comp) + (1 + treatment | treatment/tank/PIT.tag.num)	1.98946	23.494	Swab	2.13128e-10
High_7_28	G: Enterobacterales Order	`G: Enterobacterales Order`~treatment * factor(Days.post.exposure.start, levels = comp) + (1 + treatment | treatment/tank/PIT.tag.num)	-0.0415281	2.7156	Swab	0.653304
High_7_28	G: Enterococcus	`G: Enterococcus`~treatment * factor(Days.post.exposure.start, levels = comp) + (1 + treatment | treatment/tank/PIT.tag.num)	0.00228064	2.96568	Swab	1
High_7_28	G: Ferribacterium	`G: Ferribacterium`~treatment * factor(Days.post.exposure.start, levels = comp) + (1 + treatment | treatment/tank/PIT.tag.num)	0.00986496	1.01569	Swab	0.939606
High_7_28	G: Fimbriiglobus	`G: Fimbriiglobus`~treatment * factor(Days.post.exposure.start, levels = comp) + (1 + treatment | treatment/tank/PIT.tag.num)	-0.000751826	0.884476	Swab	1
High_7_28	G: Fimbriimonadaceae Family	`G: Fimbriimonadaceae Family`~treatment * factor(Days.post.exposure.start, levels = comp) + (1 + treatment | treatment/tank/PIT.tag.num)	0.00180453	0.79581	Swab	1
High_7_28	G: Flavobacterium	`G: Flavobacterium`~treatment * factor(Days.post.exposure.start, levels = comp) + (1 + treatment | treatment/tank/PIT.tag.num)	-4.98459	193.595	Swab	0.14337
High_7_28	G: Flectobacillus	`G: Flectobacillus`~treatment * factor(Days.post.exposure.start, levels = comp) + (1 + treatment | treatment/tank/PIT.tag.num)	-3.54195	94.8911	Swab	0.012183
High_7_28	G: Fluviicola	`G: Fluviicola`~treatment * factor(Days.post.exposure.start, levels = comp) + (1 + treatment | treatment/tank/PIT.tag.num)	0.511108	7.78108	Swab	2.73409e-06
High_7_28	G: Gammaproteobacteria Class	`G: Gammaproteobacteria Class`~treatment * factor(Days.post.exposure.start, levels = comp) + (1 + treatment | treatment/tank/PIT.tag.num)	-0.00749939	0.974218	Swab	0.941158
High_7_28	G: Gemmata	`G: Gemmata`~treatment * factor(Days.post.exposure.start, levels = comp) + (1 + treatment | treatment/tank/PIT.tag.num)	0.00263839	1.29611	Swab	0.999171
High_7_28	G: Gemmataceae Family	`G: Gemmataceae Family`~treatment * factor(Days.post.exposure.start, levels = comp) + (1 + treatment | treatment/tank/PIT.tag.num)	0.00599929	0.872113	Swab	1
High_7_28	G: Gemmobacter	`G: Gemmobacter`~treatment * factor(Days.post.exposure.start, levels = comp) + (1 + treatment | treatment/tank/PIT.tag.num)	-0.336542	3.35599	Swab	1.13751e-12
High_7_28	G: Gracilibacteria Class	`G: Gracilibacteria Class`~treatment * factor(Days.post.exposure.start, levels = comp) + (1 + treatment | treatment/tank/PIT.tag.num)	0.184278	11.7105	Swab	0.618942
High_7_28	G: Haemophilus	`G: Haemophilus`~treatment * factor(Days.post.exposure.start, levels = comp) + (1 + treatment | treatment/tank/PIT.tag.num)	-0.0029521	0.848871	Swab	1
High_7_28	G: Hydrogenophaga	`G: Hydrogenophaga`~treatment * factor(Days.post.exposure.start, levels = comp) + (1 + treatment | treatment/tank/PIT.tag.num)	-0.112245	6.55701	Swab	0.528012
High_7_28	G: Hyphomicrobium	`G: Hyphomicrobium`~treatment * factor(Days.post.exposure.start, levels = comp) + (1 + treatment | treatment/tank/PIT.tag.num)	0.0197256	5.32616	Swab	1
High_7_28	G: Ideonella	`G: Ideonella`~treatment * factor(Days.post.exposure.start, levels = comp) + (1 + treatment | treatment/tank/PIT.tag.num)	-5.26714e-05	0.674007	Swab	1
High_7_28	G: Inhella	`G: Inhella`~treatment * factor(Days.post.exposure.start, levels = comp) + (1 + treatment | treatment/tank/PIT.tag.num)	0.00198946	1.05076	Swab	1
High_7_28	G: Iodobacter	`G: Iodobacter`~treatment * factor(Days.post.exposure.start, levels = comp) + (1 + treatment | treatment/tank/PIT.tag.num)	-0.0407631	1.2245	Swab	0.0509964
High_7_28	G: Janthinobacterium	`G: Janthinobacterium`~treatment * factor(Days.post.exposure.start, levels = comp) + (1 + treatment | treatment/tank/PIT.tag.num)	-0.00425145	23.5846	Swab	1
High_7_28	G: Klebsiella	`G: Klebsiella`~treatment * factor(Days.post.exposure.start, levels = comp) + (1 + treatment | treatment/tank/PIT.tag.num)	0.0326617	9.17034	Swab	1
High_7_28	G: Kocuria	`G: Kocuria`~treatment * factor(Days.post.exposure.start, levels = comp) + (1 + treatment | treatment/tank/PIT.tag.num)	-5.61318e-05	0.71107	Swab	1
High_7_28	G: Lactococcus	`G: Lactococcus`~treatment * factor(Days.post.exposure.start, levels = comp) + (1 + treatment | treatment/tank/PIT.tag.num)	-0.0337347	1.07605	Swab	0.0654497
High_7_28	G: Legionella	`G: Legionella`~treatment * factor(Days.post.exposure.start, levels = comp) + (1 + treatment | treatment/tank/PIT.tag.num)	0.127794	4.62437	Swab	0.114035
[truncated: 8,061 more rows]
